# Supplementary material for: Human-centered design of a smartphone-based self-test for HIV viral load monitoring
Source: J Clin Transl Sci. 2023 Nov 24;7(1):e262. doi: 10.1017/cts.2023.686 (PMC10790236; doi:10.1017/cts.2023.686)
Supplement: Rodriguez et al. supplementary material [file S2059866123006866sup001.zip]

Archive with 14 entries (14 files):
- .rels
- app.xml
- core.xml
- custom.xml
- document.xml
- document.xml.rels
- fontTable.xml
- settings.xml
- styles.xml
- supplementary material (2).docx
- supplementary material.docx
- theme1.xml
- webSettings.xml
- [Content_Types].xml
