# Supplementary material for: Human-centered design of a smartphone-based self-test for HIV viral load monitoring
Source: J Clin Transl Sci. 2023 Nov 24;7(1):e262. doi: 10.1017/cts.2023.686 (PMC10790236; doi:10.1017/cts.2023.686)
Supplement: Rodriguez et al. supplementary material [file S2059866123006866sup001.zip › app.xml]

<?xml version="1.0" encoding="UTF-8" standalone="yes"?>
<Properties xmlns="http://schemas.openxmlformats.org/officeDocument/2006/extended-properties" xmlns:vt="http://schemas.openxmlformats.org/officeDocument/2006/docPropsVTypes"><Template>Normal.dotm</Template><TotalTime>0</TotalTime><Pages>2</Pages><Words>680</Words><Characters>3878</Characters><Application>Microsoft Office Word</Application><DocSecurity>0</DocSecurity><Lines>32</Lines><Paragraphs>9</Paragraphs><ScaleCrop>false</ScaleCrop><Company></Company><LinksUpToDate>false</LinksUpToDate><CharactersWithSpaces>4549</CharactersWithSpaces><SharedDoc>false</SharedDoc><HyperlinksChanged>false</HyperlinksChanged><AppVersion>16.0000</AppVersion></Properties>
