# Supplementary material for: Human-centered design of a smartphone-based self-test for HIV viral load monitoring
Source: J Clin Transl Sci. 2023 Nov 24;7(1):e262. doi: 10.1017/cts.2023.686 (PMC10790236; doi:10.1017/cts.2023.686)
Supplement: Rodriguez et al. supplementary material [file S2059866123006866sup001.zip › core.xml]

<?xml version="1.0" encoding="UTF-8" standalone="yes"?>
<cp:coreProperties xmlns:cp="http://schemas.openxmlformats.org/package/2006/metadata/core-properties" xmlns:dc="http://purl.org/dc/elements/1.1/" xmlns:dcterms="http://purl.org/dc/terms/" xmlns:dcmitype="http://purl.org/dc/dcmitype/" xmlns:xsi="http://www.w3.org/2001/XMLSchema-instance"><dc:title></dc:title><dc:subject></dc:subject><dc:creator>Rodriguez, Natalia Maria</dc:creator><cp:keywords></cp:keywords><dc:description></dc:description><cp:lastModifiedBy>Rodriguez, Natalia Maria</cp:lastModifiedBy><cp:revision>2</cp:revision><dcterms:created xsi:type="dcterms:W3CDTF">2023-11-09T15:35:00Z</dcterms:created><dcterms:modified xsi:type="dcterms:W3CDTF">2023-11-13T14:05:00Z</dcterms:modified></cp:coreProperties>
