# Supplementary material for: Human-centered design of a smartphone-based self-test for HIV viral load monitoring
Source: J Clin Transl Sci. 2023 Nov 24;7(1):e262. doi: 10.1017/cts.2023.686 (PMC10790236; doi:10.1017/cts.2023.686)
Supplement: Rodriguez et al. supplementary material [file S2059866123006866sup001.zip › custom.xml]

<?xml version="1.0" encoding="UTF-8" standalone="yes"?>
<Properties xmlns="http://schemas.openxmlformats.org/officeDocument/2006/custom-properties" xmlns:vt="http://schemas.openxmlformats.org/officeDocument/2006/docPropsVTypes"><property fmtid="{D5CDD505-2E9C-101B-9397-08002B2CF9AE}" pid="2" name="MSIP_Label_4044bd30-2ed7-4c9d-9d12-46200872a97b_Enabled"><vt:lpwstr>true</vt:lpwstr></property><property fmtid="{D5CDD505-2E9C-101B-9397-08002B2CF9AE}" pid="3" name="MSIP_Label_4044bd30-2ed7-4c9d-9d12-46200872a97b_SetDate"><vt:lpwstr>2023-11-09T15:36:27Z</vt:lpwstr></property><property fmtid="{D5CDD505-2E9C-101B-9397-08002B2CF9AE}" pid="4" name="MSIP_Label_4044bd30-2ed7-4c9d-9d12-46200872a97b_Method"><vt:lpwstr>Standard</vt:lpwstr></property><property fmtid="{D5CDD505-2E9C-101B-9397-08002B2CF9AE}" pid="5" name="MSIP_Label_4044bd30-2ed7-4c9d-9d12-46200872a97b_Name"><vt:lpwstr>defa4170-0d19-0005-0004-bc88714345d2</vt:lpwstr></property><property fmtid="{D5CDD505-2E9C-101B-9397-08002B2CF9AE}" pid="6" name="MSIP_Label_4044bd30-2ed7-4c9d-9d12-46200872a97b_SiteId"><vt:lpwstr>4130bd39-7c53-419c-b1e5-8758d6d63f21</vt:lpwstr></property><property fmtid="{D5CDD505-2E9C-101B-9397-08002B2CF9AE}" pid="7" name="MSIP_Label_4044bd30-2ed7-4c9d-9d12-46200872a97b_ActionId"><vt:lpwstr>b38a61d7-1e8d-4948-bf93-5929342400c1</vt:lpwstr></property><property fmtid="{D5CDD505-2E9C-101B-9397-08002B2CF9AE}" pid="8" name="MSIP_Label_4044bd30-2ed7-4c9d-9d12-46200872a97b_ContentBits"><vt:lpwstr>0</vt:lpwstr></property></Properties>
