# Supplementary material for: Human-centered design of a smartphone-based self-test for HIV viral load monitoring
Source: J Clin Transl Sci. 2023 Nov 24;7(1):e262. doi: 10.1017/cts.2023.686 (PMC10790236; doi:10.1017/cts.2023.686)
Supplement: Rodriguez et al. supplementary material [file S2059866123006866sup001.zip › document.xml]

<?xml version="1.0" encoding="UTF-8" standalone="yes"?>
<w:document xmlns:wpc="http://schemas.microsoft.com/office/word/2010/wordprocessingCanvas" xmlns:cx="http://schemas.microsoft.com/office/drawing/2014/chartex" xmlns:cx1="http://schemas.microsoft.com/office/drawing/2015/9/8/chartex" xmlns:cx2="http://schemas.microsoft.com/office/drawing/2015/10/21/chartex" xmlns:cx3="http://schemas.microsoft.com/office/drawing/2016/5/9/chartex" xmlns:cx4="http://schemas.microsoft.com/office/drawing/2016/5/10/chartex" xmlns:cx5="http://schemas.microsoft.com/office/drawing/2016/5/11/chartex" xmlns:cx6="http://schemas.microsoft.com/office/drawing/2016/5/12/chartex" xmlns:cx7="http://schemas.microsoft.com/office/drawing/2016/5/13/chartex" xmlns:cx8="http://schemas.microsoft.com/office/drawing/2016/5/14/chartex" xmlns:mc="http://schemas.openxmlformats.org/markup-compatibility/2006" xmlns:aink="http://schemas.microsoft.com/office/drawing/2016/ink" xmlns:am3d="http://schemas.microsoft.com/office/drawing/2017/model3d" xmlns:o="urn:schemas-microsoft-com:office:office" xmlns:oel="http://schemas.microsoft.com/office/2019/extlst" xmlns:r="http://schemas.openxmlformats.org/officeDocument/2006/relationships" xmlns:m="http://schemas.openxmlformats.org/officeDocument/2006/math" xmlns:v="urn:schemas-microsoft-com:vml" xmlns:wp14="http://schemas.microsoft.com/office/word/2010/wordprocessingDrawing" xmlns:wp="http://schemas.openxmlformats.org/drawingml/2006/wordprocessingDrawing" xmlns:w10="urn:schemas-microsoft-com:office:word" xmlns:w="http://schemas.openxmlformats.org/wordprocessingml/2006/main" xmlns:w14="http://schemas.microsoft.com/office/word/2010/wordml" xmlns:w15="http://schemas.microsoft.com/office/word/2012/wordml" xmlns:w16cex="http://schemas.microsoft.com/office/word/2018/wordml/cex" xmlns:w16cid="http://schemas.microsoft.com/office/word/2016/wordml/cid" xmlns:w16="http://schemas.microsoft.com/office/word/2018/wordml" xmlns:w16sdtdh="http://schemas.microsoft.com/office/word/2020/wordml/sdtdatahash" xmlns:w16se="http://schemas.microsoft.com/office/word/2015/wordml/symex" xmlns:wpg="http://schemas.microsoft.com/office/word/2010/wordprocessingGroup" xmlns:wpi="http://schemas.microsoft.com/office/word/2010/wordprocessingInk" xmlns:wne="http://schemas.microsoft.com/office/word/2006/wordml" xmlns:wps="http://schemas.microsoft.com/office/word/2010/wordprocessingShape" mc:Ignorable="w14 w15 w16se w16cid w16 w16cex w16sdtdh wp14"><w:body><w:p w14:paraId="299B206B" w14:textId="77777777" w:rsidR="00BC0762" w:rsidRPr="00B577F9" w:rsidRDefault="00BC0762" w:rsidP="00BC0762"><w:pPr><w:pStyle w:val="Heading2"/><w:rPr><w:b/><w:bCs/></w:rPr></w:pPr><w:r><w:rPr><w:b/><w:bCs/></w:rPr><w:t>SUPPLEMENTARY MATERIALS</w:t></w:r></w:p><w:p w14:paraId="3F375FA5" w14:textId="77777777" w:rsidR="00BC0762" w:rsidRDefault="00BC0762" w:rsidP="00BC0762"><w:pPr><w:spacing w:after="0"/><w:rPr><w:b/><w:bCs/></w:rPr></w:pPr></w:p><w:p w14:paraId="4A5D0E50" w14:textId="77777777" w:rsidR="00BC0762" w:rsidRDefault="00BC0762" w:rsidP="00BC0762"><w:pPr><w:spacing w:after="0"/><w:rPr><w:b/><w:bCs/></w:rPr></w:pPr><w:r><w:rPr><w:b/><w:bCs/></w:rPr><w:t xml:space="preserve">Supplementary </w:t></w:r><w:r w:rsidRPr="003D1179"><w:rPr><w:b/><w:bCs/></w:rPr><w:t xml:space="preserve">Table </w:t></w:r><w:r><w:rPr><w:b/><w:bCs/></w:rPr><w:t>1</w:t></w:r><w:r w:rsidRPr="003D1179"><w:rPr><w:b/><w:bCs/></w:rPr><w:t>. Interview Guide Excerpts</w:t></w:r></w:p><w:p w14:paraId="05601F4F" w14:textId="77777777" w:rsidR="00F84DDC" w:rsidRPr="003D1179" w:rsidRDefault="00F84DDC" w:rsidP="00F84DDC"><w:pPr><w:pStyle w:val="Heading5"/><w:rPr><w:rFonts w:cstheme="majorHAnsi"/><w:b/><w:bCs/><w:sz w:val="16"/><w:szCs w:val="16"/></w:rPr></w:pPr><w:r w:rsidRPr="00346039"><w:rPr><w:rFonts w:cstheme="majorHAnsi"/><w:b/><w:bCs/><w:sz w:val="16"/><w:szCs w:val="16"/></w:rPr><w:t>*Same question asked to provider and PLHIV</w:t></w:r></w:p><w:tbl><w:tblPr><w:tblStyle w:val="GridTable1Light-Accent1"/><w:tblW w:w="0" w:type="auto"/><w:tblBorders><w:top w:val="single" w:sz="4" w:space="0" w:color="000000"/><w:left w:val="single" w:sz="4" w:space="0" w:color="000000"/><w:bottom w:val="single" w:sz="4" w:space="0" w:color="000000"/><w:right w:val="single" w:sz="4" w:space="0" w:color="000000"/><w:insideH w:val="single" w:sz="4" w:space="0" w:color="000000"/><w:insideV w:val="single" w:sz="4" w:space="0" w:color="000000"/></w:tblBorders><w:tblLook w:val="0680" w:firstRow="0" w:lastRow="0" w:firstColumn="1" w:lastColumn="0" w:noHBand="1" w:noVBand="1"/></w:tblPr><w:tblGrid><w:gridCol w:w="4557"/><w:gridCol w:w="4793"/></w:tblGrid><w:tr w:rsidR="00F84DDC" w:rsidRPr="00346039" w14:paraId="52E43FE6" w14:textId="77777777" w:rsidTr="001C0C47"><w:trPr><w:trHeight w:val="251"/></w:trPr><w:tc><w:tcPr><w:cnfStyle w:val="001000000000" w:firstRow="0" w:lastRow="0" w:firstColumn="1" w:lastColumn="0" w:oddVBand="0" w:evenVBand="0" w:oddHBand="0" w:evenHBand="0" w:firstRowFirstColumn="0" w:firstRowLastColumn="0" w:lastRowFirstColumn="0" w:lastRowLastColumn="0"/><w:tcW w:w="4557" w:type="dxa"/><w:shd w:val="clear" w:color="auto" w:fill="E7E6E6" w:themeFill="background2"/></w:tcPr><w:p w14:paraId="539DDC76" w14:textId="77777777" w:rsidR="00F84DDC" w:rsidRPr="00346039" w:rsidRDefault="00F84DDC" w:rsidP="001C0C47"><w:pPr><w:rPr><w:rFonts w:cstheme="majorHAnsi"/><w:sz w:val="16"/><w:szCs w:val="16"/></w:rPr></w:pPr><w:r w:rsidRPr="00346039"><w:rPr><w:rFonts w:cstheme="majorHAnsi"/><w:sz w:val="16"/><w:szCs w:val="16"/></w:rPr><w:t>Providers</w:t></w:r></w:p></w:tc><w:tc><w:tcPr><w:tcW w:w="4793" w:type="dxa"/><w:shd w:val="clear" w:color="auto" w:fill="E7E6E6" w:themeFill="background2"/></w:tcPr><w:p w14:paraId="6A1F6EA3" w14:textId="77777777" w:rsidR="00F84DDC" w:rsidRPr="00346039" w:rsidRDefault="00F84DDC" w:rsidP="001C0C47"><w:pPr><w:cnfStyle w:val="000000000000" w:firstRow="0" w:lastRow="0" w:firstColumn="0" w:lastColumn="0" w:oddVBand="0" w:evenVBand="0" w:oddHBand="0" w:evenHBand="0" w:firstRowFirstColumn="0" w:firstRowLastColumn="0" w:lastRowFirstColumn="0" w:lastRowLastColumn="0"/><w:rPr><w:rFonts w:cstheme="majorHAnsi"/><w:b/><w:bCs/><w:sz w:val="16"/><w:szCs w:val="16"/></w:rPr></w:pPr><w:r w:rsidRPr="00346039"><w:rPr><w:rFonts w:cstheme="majorHAnsi"/><w:b/><w:bCs/><w:sz w:val="16"/><w:szCs w:val="16"/></w:rPr><w:t>PLHIV</w:t></w:r></w:p></w:tc></w:tr><w:tr w:rsidR="00F84DDC" w:rsidRPr="00346039" w14:paraId="56400601" w14:textId="77777777" w:rsidTr="001C0C47"><w:trPr><w:trHeight w:val="530"/></w:trPr><w:tc><w:tcPr><w:cnfStyle w:val="001000000000" w:firstRow="0" w:lastRow="0" w:firstColumn="1" w:lastColumn="0" w:oddVBand="0" w:evenVBand="0" w:oddHBand="0" w:evenHBand="0" w:firstRowFirstColumn="0" w:firstRowLastColumn="0" w:lastRowFirstColumn="0" w:lastRowLastColumn="0"/><w:tcW w:w="4557" w:type="dxa"/></w:tcPr><w:p w14:paraId="19744ED9" w14:textId="77777777" w:rsidR="00F84DDC" w:rsidRPr="00346039" w:rsidRDefault="00F84DDC" w:rsidP="001C0C47"><w:pPr><w:spacing w:afterLines="40" w:after="96"/><w:rPr><w:rFonts w:cstheme="majorHAnsi"/><w:b w:val="0"/><w:bCs w:val="0"/><w:sz w:val="16"/><w:szCs w:val="16"/></w:rPr></w:pPr><w:r w:rsidRPr="00346039"><w:rPr><w:rFonts w:cstheme="majorHAnsi"/><w:b w:val="0"/><w:bCs w:val="0"/><w:i/><w:iCs/><w:sz w:val="16"/><w:szCs w:val="16"/><w:u w:val="single"/></w:rPr><w:t xml:space="preserve">Provider experiences with HIV care and opinions about HIV </w:t></w:r><w:r><w:rPr><w:rFonts w:cstheme="majorHAnsi"/><w:b w:val="0"/><w:bCs w:val="0"/><w:i/><w:iCs/><w:sz w:val="16"/><w:szCs w:val="16"/><w:u w:val="single"/></w:rPr><w:t>VL</w:t></w:r><w:r w:rsidRPr="00346039"><w:rPr><w:rFonts w:cstheme="majorHAnsi"/><w:b w:val="0"/><w:bCs w:val="0"/><w:i/><w:iCs/><w:sz w:val="16"/><w:szCs w:val="16"/><w:u w:val="single"/></w:rPr><w:t xml:space="preserve"> self-testing</w:t></w:r></w:p><w:p w14:paraId="1E018AB7" w14:textId="77777777" w:rsidR="00F84DDC" w:rsidRPr="00346039" w:rsidRDefault="00F84DDC" w:rsidP="001C0C47"><w:pPr><w:spacing w:afterLines="40" w:after="96"/><w:rPr><w:rFonts w:cstheme="majorHAnsi"/><w:b w:val="0"/><w:bCs w:val="0"/><w:sz w:val="16"/><w:szCs w:val="16"/></w:rPr></w:pPr><w:r w:rsidRPr="00346039"><w:rPr><w:rFonts w:cstheme="majorHAnsi"/><w:b w:val="0"/><w:bCs w:val="0"/><w:sz w:val="16"/><w:szCs w:val="16"/></w:rPr><w:t xml:space="preserve">How many clients with HIV does your clinic care for each year? </w:t></w:r></w:p><w:p w14:paraId="3C334494" w14:textId="77777777" w:rsidR="00F84DDC" w:rsidRPr="00346039" w:rsidRDefault="00F84DDC" w:rsidP="001C0C47"><w:pPr><w:spacing w:afterLines="40" w:after="96"/><w:ind w:left="339"/><w:rPr><w:rFonts w:cstheme="majorHAnsi"/><w:b w:val="0"/><w:bCs w:val="0"/><w:sz w:val="16"/><w:szCs w:val="16"/></w:rPr></w:pPr><w:r w:rsidRPr="00346039"><w:rPr><w:rFonts w:cstheme="majorHAnsi"/><w:b w:val="0"/><w:bCs w:val="0"/><w:sz w:val="16"/><w:szCs w:val="16"/></w:rPr><w:t>How many do you care for directly?</w:t></w:r></w:p><w:p w14:paraId="15DAC127" w14:textId="77777777" w:rsidR="00F84DDC" w:rsidRPr="00346039" w:rsidRDefault="00F84DDC" w:rsidP="001C0C47"><w:pPr><w:spacing w:afterLines="40" w:after="96"/><w:ind w:left="339"/><w:rPr><w:rFonts w:cstheme="majorHAnsi"/><w:b w:val="0"/><w:bCs w:val="0"/><w:sz w:val="16"/><w:szCs w:val="16"/></w:rPr></w:pPr><w:r w:rsidRPr="00346039"><w:rPr><w:rFonts w:cstheme="majorHAnsi"/><w:b w:val="0"/><w:bCs w:val="0"/><w:sz w:val="16"/><w:szCs w:val="16"/></w:rPr><w:t>How often do your meet with your clients regarding their HIV care?</w:t></w:r></w:p><w:p w14:paraId="0430B16A" w14:textId="77777777" w:rsidR="00F84DDC" w:rsidRPr="00346039" w:rsidRDefault="00F84DDC" w:rsidP="001C0C47"><w:pPr><w:spacing w:afterLines="40" w:after="96"/><w:rPr><w:rFonts w:cstheme="majorHAnsi"/><w:b w:val="0"/><w:bCs w:val="0"/><w:sz w:val="16"/><w:szCs w:val="16"/></w:rPr></w:pPr><w:r w:rsidRPr="00346039"><w:rPr><w:rFonts w:cstheme="majorHAnsi"/><w:b w:val="0"/><w:bCs w:val="0"/><w:sz w:val="16"/><w:szCs w:val="16"/></w:rPr><w:t xml:space="preserve">*Do your clients at your clinic know what an HIV </w:t></w:r><w:r><w:rPr><w:rFonts w:cstheme="majorHAnsi"/><w:b w:val="0"/><w:bCs w:val="0"/><w:sz w:val="16"/><w:szCs w:val="16"/></w:rPr><w:t>VL</w:t></w:r><w:r w:rsidRPr="00346039"><w:rPr><w:rFonts w:cstheme="majorHAnsi"/><w:b w:val="0"/><w:bCs w:val="0"/><w:sz w:val="16"/><w:szCs w:val="16"/></w:rPr><w:t xml:space="preserve"> is and what causes their </w:t></w:r><w:r><w:rPr><w:rFonts w:cstheme="majorHAnsi"/><w:b w:val="0"/><w:bCs w:val="0"/><w:sz w:val="16"/><w:szCs w:val="16"/></w:rPr><w:t>VL</w:t></w:r><w:r w:rsidRPr="00346039"><w:rPr><w:rFonts w:cstheme="majorHAnsi"/><w:b w:val="0"/><w:bCs w:val="0"/><w:sz w:val="16"/><w:szCs w:val="16"/></w:rPr><w:t xml:space="preserve"> to change?</w:t></w:r></w:p><w:p w14:paraId="5B12E47B" w14:textId="77777777" w:rsidR="00F84DDC" w:rsidRPr="00346039" w:rsidRDefault="00F84DDC" w:rsidP="001C0C47"><w:pPr><w:spacing w:afterLines="40" w:after="96"/><w:ind w:left="339"/><w:rPr><w:rFonts w:cstheme="majorHAnsi"/><w:b w:val="0"/><w:bCs w:val="0"/><w:sz w:val="16"/><w:szCs w:val="16"/></w:rPr></w:pPr><w:r w:rsidRPr="00346039"><w:rPr><w:rFonts w:cstheme="majorHAnsi"/><w:b w:val="0"/><w:bCs w:val="0"/><w:sz w:val="16"/><w:szCs w:val="16"/></w:rPr><w:t xml:space="preserve">Do you think they understand the risks of having a high </w:t></w:r><w:r><w:rPr><w:rFonts w:cstheme="majorHAnsi"/><w:b w:val="0"/><w:bCs w:val="0"/><w:sz w:val="16"/><w:szCs w:val="16"/></w:rPr><w:t>VL</w:t></w:r><w:r w:rsidRPr="00346039"><w:rPr><w:rFonts w:cstheme="majorHAnsi"/><w:b w:val="0"/><w:bCs w:val="0"/><w:sz w:val="16"/><w:szCs w:val="16"/></w:rPr><w:t xml:space="preserve">? </w:t></w:r></w:p><w:p w14:paraId="7ED42CA1" w14:textId="77777777" w:rsidR="00F84DDC" w:rsidRPr="00346039" w:rsidRDefault="00F84DDC" w:rsidP="001C0C47"><w:pPr><w:spacing w:afterLines="40" w:after="96"/><w:rPr><w:rFonts w:cstheme="majorHAnsi"/><w:b w:val="0"/><w:bCs w:val="0"/><w:sz w:val="16"/><w:szCs w:val="16"/></w:rPr></w:pPr><w:r w:rsidRPr="00346039"><w:rPr><w:rFonts w:cstheme="majorHAnsi"/><w:b w:val="0"/><w:bCs w:val="0"/><w:sz w:val="16"/><w:szCs w:val="16"/></w:rPr><w:t xml:space="preserve">What </w:t></w:r><w:r><w:rPr><w:rFonts w:cstheme="majorHAnsi"/><w:b w:val="0"/><w:bCs w:val="0"/><w:sz w:val="16"/><w:szCs w:val="16"/></w:rPr><w:t>VL</w:t></w:r><w:r w:rsidRPr="00346039"><w:rPr><w:rFonts w:cstheme="majorHAnsi"/><w:b w:val="0"/><w:bCs w:val="0"/><w:sz w:val="16"/><w:szCs w:val="16"/></w:rPr><w:t xml:space="preserve"> threshold, or other method, do you use to determine if a client’s treatment regimen needs to be changed?</w:t></w:r></w:p><w:p w14:paraId="2CC1168C" w14:textId="77777777" w:rsidR="00F84DDC" w:rsidRPr="00346039" w:rsidRDefault="00F84DDC" w:rsidP="001C0C47"><w:pPr><w:spacing w:afterLines="40" w:after="96"/><w:rPr><w:rFonts w:cstheme="majorHAnsi"/><w:b w:val="0"/><w:bCs w:val="0"/><w:sz w:val="16"/><w:szCs w:val="16"/></w:rPr></w:pPr><w:r w:rsidRPr="00346039"><w:rPr><w:rFonts w:cstheme="majorHAnsi"/><w:b w:val="0"/><w:bCs w:val="0"/><w:sz w:val="16"/><w:szCs w:val="16"/></w:rPr><w:t xml:space="preserve">Do you or someone from your clinic inform clients of their </w:t></w:r><w:r><w:rPr><w:rFonts w:cstheme="majorHAnsi"/><w:b w:val="0"/><w:bCs w:val="0"/><w:sz w:val="16"/><w:szCs w:val="16"/></w:rPr><w:t>VL</w:t></w:r><w:r w:rsidRPr="00346039"><w:rPr><w:rFonts w:cstheme="majorHAnsi"/><w:b w:val="0"/><w:bCs w:val="0"/><w:sz w:val="16"/><w:szCs w:val="16"/></w:rPr><w:t xml:space="preserve"> testing results? If so, what information do you provide them about their </w:t></w:r><w:r><w:rPr><w:rFonts w:cstheme="majorHAnsi"/><w:b w:val="0"/><w:bCs w:val="0"/><w:sz w:val="16"/><w:szCs w:val="16"/></w:rPr><w:t>VL</w:t></w:r><w:r w:rsidRPr="00346039"><w:rPr><w:rFonts w:cstheme="majorHAnsi"/><w:b w:val="0"/><w:bCs w:val="0"/><w:sz w:val="16"/><w:szCs w:val="16"/></w:rPr><w:t>? If not, why not?</w:t></w:r></w:p><w:p w14:paraId="068ACEA8" w14:textId="77777777" w:rsidR="00F84DDC" w:rsidRPr="00346039" w:rsidRDefault="00F84DDC" w:rsidP="001C0C47"><w:pPr><w:spacing w:afterLines="40" w:after="96"/><w:rPr><w:rFonts w:cstheme="majorHAnsi"/><w:b w:val="0"/><w:bCs w:val="0"/><w:sz w:val="16"/><w:szCs w:val="16"/></w:rPr></w:pPr><w:r w:rsidRPr="00346039"><w:rPr><w:rFonts w:cstheme="majorHAnsi"/><w:b w:val="0"/><w:bCs w:val="0"/><w:sz w:val="16"/><w:szCs w:val="16"/></w:rPr><w:t>How often do you need to change treatment regimens for your clients?</w:t></w:r></w:p><w:p w14:paraId="1626B5B0" w14:textId="77777777" w:rsidR="00F84DDC" w:rsidRPr="00346039" w:rsidRDefault="00F84DDC" w:rsidP="001C0C47"><w:pPr><w:spacing w:afterLines="40" w:after="96"/><w:rPr><w:rFonts w:cstheme="majorHAnsi"/><w:b w:val="0"/><w:bCs w:val="0"/><w:sz w:val="16"/><w:szCs w:val="16"/></w:rPr></w:pPr><w:r w:rsidRPr="00346039"><w:rPr><w:rFonts w:cstheme="majorHAnsi"/><w:b w:val="0"/><w:bCs w:val="0"/><w:sz w:val="16"/><w:szCs w:val="16"/></w:rPr><w:t xml:space="preserve">*Would it be useful for patients to be able to test and monitor their </w:t></w:r><w:r><w:rPr><w:rFonts w:cstheme="majorHAnsi"/><w:b w:val="0"/><w:bCs w:val="0"/><w:sz w:val="16"/><w:szCs w:val="16"/></w:rPr><w:t>VL</w:t></w:r><w:r w:rsidRPr="00346039"><w:rPr><w:rFonts w:cstheme="majorHAnsi"/><w:b w:val="0"/><w:bCs w:val="0"/><w:sz w:val="16"/><w:szCs w:val="16"/></w:rPr><w:t xml:space="preserve"> on their own?  Why or why not? How would that information be useful? </w:t></w:r></w:p><w:p w14:paraId="6614CC52" w14:textId="77777777" w:rsidR="00F84DDC" w:rsidRPr="00346039" w:rsidRDefault="00F84DDC" w:rsidP="001C0C47"><w:pPr><w:spacing w:afterLines="40" w:after="96"/><w:ind w:left="339"/><w:rPr><w:rFonts w:cstheme="majorHAnsi"/><w:b w:val="0"/><w:bCs w:val="0"/><w:sz w:val="16"/><w:szCs w:val="16"/></w:rPr></w:pPr><w:r w:rsidRPr="00346039"><w:rPr><w:rFonts w:cstheme="majorHAnsi"/><w:b w:val="0"/><w:bCs w:val="0"/><w:sz w:val="16"/><w:szCs w:val="16"/></w:rPr><w:t>What possible problems could this solve? What possible problems could this cause?</w:t></w:r></w:p><w:p w14:paraId="46EF4626" w14:textId="77777777" w:rsidR="00F84DDC" w:rsidRPr="00346039" w:rsidRDefault="00F84DDC" w:rsidP="001C0C47"><w:pPr><w:spacing w:afterLines="40" w:after="96"/><w:rPr><w:rFonts w:cstheme="majorHAnsi"/><w:b w:val="0"/><w:bCs w:val="0"/><w:sz w:val="16"/><w:szCs w:val="16"/></w:rPr></w:pPr><w:r w:rsidRPr="00346039"><w:rPr><w:rFonts w:cstheme="majorHAnsi"/><w:b w:val="0"/><w:bCs w:val="0"/><w:sz w:val="16"/><w:szCs w:val="16"/></w:rPr><w:t xml:space="preserve">*If clients were able to find out their own </w:t></w:r><w:r><w:rPr><w:rFonts w:cstheme="majorHAnsi"/><w:b w:val="0"/><w:bCs w:val="0"/><w:sz w:val="16"/><w:szCs w:val="16"/></w:rPr><w:t>VL</w:t></w:r><w:r w:rsidRPr="00346039"><w:rPr><w:rFonts w:cstheme="majorHAnsi"/><w:b w:val="0"/><w:bCs w:val="0"/><w:sz w:val="16"/><w:szCs w:val="16"/></w:rPr><w:t>, how often should they test themselves?</w:t></w:r></w:p><w:p w14:paraId="6462E9E8" w14:textId="77777777" w:rsidR="00F84DDC" w:rsidRPr="00346039" w:rsidRDefault="00F84DDC" w:rsidP="001C0C47"><w:pPr><w:spacing w:afterLines="40" w:after="96"/><w:rPr><w:rFonts w:cstheme="majorHAnsi"/><w:b w:val="0"/><w:bCs w:val="0"/><w:sz w:val="16"/><w:szCs w:val="16"/></w:rPr></w:pPr><w:r w:rsidRPr="00346039"><w:rPr><w:rFonts w:cstheme="majorHAnsi"/><w:b w:val="0"/><w:bCs w:val="0"/><w:sz w:val="16"/><w:szCs w:val="16"/></w:rPr><w:t xml:space="preserve">*If clients tested themselves for their </w:t></w:r><w:r><w:rPr><w:rFonts w:cstheme="majorHAnsi"/><w:b w:val="0"/><w:bCs w:val="0"/><w:sz w:val="16"/><w:szCs w:val="16"/></w:rPr><w:t>VL</w:t></w:r><w:r w:rsidRPr="00346039"><w:rPr><w:rFonts w:cstheme="majorHAnsi"/><w:b w:val="0"/><w:bCs w:val="0"/><w:sz w:val="16"/><w:szCs w:val="16"/></w:rPr><w:t>, should they keep their own records? (yes/no/not sure)</w:t></w:r></w:p><w:p w14:paraId="41B45BC6" w14:textId="77777777" w:rsidR="00F84DDC" w:rsidRPr="00346039" w:rsidRDefault="00F84DDC" w:rsidP="001C0C47"><w:pPr><w:spacing w:afterLines="40" w:after="96"/><w:ind w:left="360"/><w:rPr><w:rFonts w:cstheme="majorHAnsi"/><w:b w:val="0"/><w:bCs w:val="0"/><w:sz w:val="16"/><w:szCs w:val="16"/></w:rPr></w:pPr><w:r w:rsidRPr="00346039"><w:rPr><w:rFonts w:cstheme="majorHAnsi"/><w:b w:val="0"/><w:bCs w:val="0"/><w:sz w:val="16"/><w:szCs w:val="16"/></w:rPr><w:t xml:space="preserve">*Where or how would you want them to keep them? </w:t></w:r></w:p><w:p w14:paraId="3F318363" w14:textId="77777777" w:rsidR="00F84DDC" w:rsidRPr="00346039" w:rsidRDefault="00F84DDC" w:rsidP="001C0C47"><w:pPr><w:spacing w:afterLines="40" w:after="96"/><w:rPr><w:rFonts w:cstheme="majorHAnsi"/><w:b w:val="0"/><w:bCs w:val="0"/><w:sz w:val="16"/><w:szCs w:val="16"/></w:rPr></w:pPr><w:r w:rsidRPr="00346039"><w:rPr><w:rFonts w:cstheme="majorHAnsi"/><w:b w:val="0"/><w:bCs w:val="0"/><w:sz w:val="16"/><w:szCs w:val="16"/></w:rPr><w:t xml:space="preserve">*Should clients report the </w:t></w:r><w:r><w:rPr><w:rFonts w:cstheme="majorHAnsi"/><w:b w:val="0"/><w:bCs w:val="0"/><w:sz w:val="16"/><w:szCs w:val="16"/></w:rPr><w:t>VL</w:t></w:r><w:r w:rsidRPr="00346039"><w:rPr><w:rFonts w:cstheme="majorHAnsi"/><w:b w:val="0"/><w:bCs w:val="0"/><w:sz w:val="16"/><w:szCs w:val="16"/></w:rPr><w:t xml:space="preserve"> test results to their provider on a regular basis? (Every time/Only when it changes/Not sure) </w:t></w:r></w:p><w:p w14:paraId="698A393D" w14:textId="77777777" w:rsidR="00F84DDC" w:rsidRPr="00346039" w:rsidRDefault="00F84DDC" w:rsidP="001C0C47"><w:pPr><w:spacing w:afterLines="40" w:after="96"/><w:rPr><w:rFonts w:cstheme="majorHAnsi"/><w:b w:val="0"/><w:bCs w:val="0"/><w:sz w:val="16"/><w:szCs w:val="16"/></w:rPr></w:pPr><w:r w:rsidRPr="00346039"><w:rPr><w:rFonts w:cstheme="majorHAnsi"/><w:b w:val="0"/><w:bCs w:val="0"/><w:sz w:val="16"/><w:szCs w:val="16"/></w:rPr><w:t>*If it were possible to have an automatic report sent to your clinic every time the client performs the self-tests, would that be a good idea?  (yes/no/not sure). Why/why not?</w:t></w:r></w:p></w:tc><w:tc><w:tcPr><w:tcW w:w="4793" w:type="dxa"/></w:tcPr><w:p w14:paraId="76C2D5EA" w14:textId="77777777" w:rsidR="00F84DDC" w:rsidRPr="00346039" w:rsidRDefault="00F84DDC" w:rsidP="001C0C47"><w:pPr><w:spacing w:afterLines="40" w:after="96"/><w:cnfStyle w:val="000000000000" w:firstRow="0" w:lastRow="0" w:firstColumn="0" w:lastColumn="0" w:oddVBand="0" w:evenVBand="0" w:oddHBand="0" w:evenHBand="0" w:firstRowFirstColumn="0" w:firstRowLastColumn="0" w:lastRowFirstColumn="0" w:lastRowLastColumn="0"/><w:rPr><w:rFonts w:cstheme="majorHAnsi"/><w:i/><w:iCs/><w:sz w:val="16"/><w:szCs w:val="16"/><w:u w:val="single"/></w:rPr></w:pPr><w:proofErr w:type="gramStart"/><w:r w:rsidRPr="00346039"><w:rPr><w:rFonts w:cstheme="majorHAnsi"/><w:i/><w:iCs/><w:sz w:val="16"/><w:szCs w:val="16"/><w:u w:val="single"/></w:rPr><w:t>PLHIV  experiences</w:t></w:r><w:proofErr w:type="gramEnd"/><w:r w:rsidRPr="00346039"><w:rPr><w:rFonts w:cstheme="majorHAnsi"/><w:i/><w:iCs/><w:sz w:val="16"/><w:szCs w:val="16"/><w:u w:val="single"/></w:rPr><w:t xml:space="preserve"> with HIV care and opinions about HIV/</w:t></w:r><w:r><w:rPr><w:rFonts w:cstheme="majorHAnsi"/><w:i/><w:iCs/><w:sz w:val="16"/><w:szCs w:val="16"/><w:u w:val="single"/></w:rPr><w:t>VL</w:t></w:r><w:r w:rsidRPr="00346039"><w:rPr><w:rFonts w:cstheme="majorHAnsi"/><w:i/><w:iCs/><w:sz w:val="16"/><w:szCs w:val="16"/><w:u w:val="single"/></w:rPr><w:t xml:space="preserve"> self-testing</w:t></w:r></w:p><w:p w14:paraId="2B955C68" w14:textId="77777777" w:rsidR="00F84DDC" w:rsidRPr="00346039" w:rsidRDefault="00F84DDC" w:rsidP="001C0C47"><w:pPr><w:spacing w:afterLines="40" w:after="96"/><w:cnfStyle w:val="000000000000" w:firstRow="0" w:lastRow="0" w:firstColumn="0" w:lastColumn="0" w:oddVBand="0" w:evenVBand="0" w:oddHBand="0" w:evenHBand="0" w:firstRowFirstColumn="0" w:firstRowLastColumn="0" w:lastRowFirstColumn="0" w:lastRowLastColumn="0"/><w:rPr><w:rFonts w:cstheme="majorHAnsi"/><w:sz w:val="16"/><w:szCs w:val="16"/></w:rPr></w:pPr><w:r w:rsidRPr="00346039"><w:rPr><w:rFonts w:cstheme="majorHAnsi"/><w:sz w:val="16"/><w:szCs w:val="16"/></w:rPr><w:t>When were you initially diagnosed/when did you learn your HIV status?</w:t></w:r></w:p><w:p w14:paraId="1C06D8ED" w14:textId="77777777" w:rsidR="00F84DDC" w:rsidRPr="00346039" w:rsidRDefault="00F84DDC" w:rsidP="001C0C47"><w:pPr><w:spacing w:afterLines="40" w:after="96"/><w:cnfStyle w:val="000000000000" w:firstRow="0" w:lastRow="0" w:firstColumn="0" w:lastColumn="0" w:oddVBand="0" w:evenVBand="0" w:oddHBand="0" w:evenHBand="0" w:firstRowFirstColumn="0" w:firstRowLastColumn="0" w:lastRowFirstColumn="0" w:lastRowLastColumn="0"/><w:rPr><w:rFonts w:cstheme="majorHAnsi"/><w:sz w:val="16"/><w:szCs w:val="16"/></w:rPr></w:pPr><w:r w:rsidRPr="00346039"><w:rPr><w:rFonts w:cstheme="majorHAnsi"/><w:sz w:val="16"/><w:szCs w:val="16"/></w:rPr><w:t>Are you currently seeing a clinician or care provider for your HIV care? How often do you meet with your provider or care provider regarding your HIV care?</w:t></w:r></w:p><w:p w14:paraId="4DBCB917" w14:textId="77777777" w:rsidR="00F84DDC" w:rsidRPr="00346039" w:rsidRDefault="00F84DDC" w:rsidP="001C0C47"><w:pPr><w:spacing w:afterLines="40" w:after="96"/><w:cnfStyle w:val="000000000000" w:firstRow="0" w:lastRow="0" w:firstColumn="0" w:lastColumn="0" w:oddVBand="0" w:evenVBand="0" w:oddHBand="0" w:evenHBand="0" w:firstRowFirstColumn="0" w:firstRowLastColumn="0" w:lastRowFirstColumn="0" w:lastRowLastColumn="0"/><w:rPr><w:rFonts w:cstheme="majorHAnsi"/><w:sz w:val="16"/><w:szCs w:val="16"/></w:rPr></w:pPr><w:r w:rsidRPr="00346039"><w:rPr><w:rFonts w:cstheme="majorHAnsi"/><w:sz w:val="16"/><w:szCs w:val="16"/></w:rPr><w:t>How do you schedule appointments with your provider/provider? (</w:t></w:r><w:proofErr w:type="gramStart"/><w:r w:rsidRPr="00346039"><w:rPr><w:rFonts w:cstheme="majorHAnsi"/><w:sz w:val="16"/><w:szCs w:val="16"/></w:rPr><w:t>schedule</w:t></w:r><w:proofErr w:type="gramEnd"/><w:r w:rsidRPr="00346039"><w:rPr><w:rFonts w:cstheme="majorHAnsi"/><w:sz w:val="16"/><w:szCs w:val="16"/></w:rPr><w:t xml:space="preserve"> follow-up immediately after an appointment in person, follow up email/phone, online, etc.)</w:t></w:r></w:p><w:p w14:paraId="5C157BA6" w14:textId="77777777" w:rsidR="00F84DDC" w:rsidRPr="00346039" w:rsidRDefault="00F84DDC" w:rsidP="001C0C47"><w:pPr><w:spacing w:afterLines="40" w:after="96"/><w:cnfStyle w:val="000000000000" w:firstRow="0" w:lastRow="0" w:firstColumn="0" w:lastColumn="0" w:oddVBand="0" w:evenVBand="0" w:oddHBand="0" w:evenHBand="0" w:firstRowFirstColumn="0" w:firstRowLastColumn="0" w:lastRowFirstColumn="0" w:lastRowLastColumn="0"/><w:rPr><w:rFonts w:cstheme="majorHAnsi"/><w:sz w:val="16"/><w:szCs w:val="16"/></w:rPr></w:pPr><w:r w:rsidRPr="00346039"><w:rPr><w:rFonts w:cstheme="majorHAnsi"/><w:sz w:val="16"/><w:szCs w:val="16"/></w:rPr><w:t>Have you ever missed an appointment?  If so, why? [barriers]</w:t></w:r></w:p><w:p w14:paraId="3F357668" w14:textId="77777777" w:rsidR="00F84DDC" w:rsidRPr="00346039" w:rsidRDefault="00F84DDC" w:rsidP="001C0C47"><w:pPr><w:spacing w:afterLines="40" w:after="96"/><w:cnfStyle w:val="000000000000" w:firstRow="0" w:lastRow="0" w:firstColumn="0" w:lastColumn="0" w:oddVBand="0" w:evenVBand="0" w:oddHBand="0" w:evenHBand="0" w:firstRowFirstColumn="0" w:firstRowLastColumn="0" w:lastRowFirstColumn="0" w:lastRowLastColumn="0"/><w:rPr><w:rFonts w:cstheme="majorHAnsi"/><w:sz w:val="16"/><w:szCs w:val="16"/></w:rPr></w:pPr><w:r w:rsidRPr="00346039"><w:rPr><w:rFonts w:cstheme="majorHAnsi"/><w:sz w:val="16"/><w:szCs w:val="16"/></w:rPr><w:t xml:space="preserve">*Do you know what an HIV </w:t></w:r><w:r><w:rPr><w:rFonts w:cstheme="majorHAnsi"/><w:sz w:val="16"/><w:szCs w:val="16"/></w:rPr><w:t>VL</w:t></w:r><w:r w:rsidRPr="00346039"><w:rPr><w:rFonts w:cstheme="majorHAnsi"/><w:sz w:val="16"/><w:szCs w:val="16"/></w:rPr><w:t xml:space="preserve"> is and what causes your </w:t></w:r><w:r><w:rPr><w:rFonts w:cstheme="majorHAnsi"/><w:sz w:val="16"/><w:szCs w:val="16"/></w:rPr><w:t>VL</w:t></w:r><w:r w:rsidRPr="00346039"><w:rPr><w:rFonts w:cstheme="majorHAnsi"/><w:sz w:val="16"/><w:szCs w:val="16"/></w:rPr><w:t xml:space="preserve"> to change?</w:t></w:r></w:p><w:p w14:paraId="010C4B3A" w14:textId="77777777" w:rsidR="00F84DDC" w:rsidRPr="00346039" w:rsidRDefault="00F84DDC" w:rsidP="001C0C47"><w:pPr><w:spacing w:afterLines="40" w:after="96"/><w:ind w:left="376"/><w:cnfStyle w:val="000000000000" w:firstRow="0" w:lastRow="0" w:firstColumn="0" w:lastColumn="0" w:oddVBand="0" w:evenVBand="0" w:oddHBand="0" w:evenHBand="0" w:firstRowFirstColumn="0" w:firstRowLastColumn="0" w:lastRowFirstColumn="0" w:lastRowLastColumn="0"/><w:rPr><w:rFonts w:cstheme="majorHAnsi"/><w:sz w:val="16"/><w:szCs w:val="16"/></w:rPr></w:pPr><w:r w:rsidRPr="00346039"><w:rPr><w:rFonts w:cstheme="majorHAnsi"/><w:sz w:val="16"/><w:szCs w:val="16"/></w:rPr><w:t xml:space="preserve">Do you know what your </w:t></w:r><w:r><w:rPr><w:rFonts w:cstheme="majorHAnsi"/><w:sz w:val="16"/><w:szCs w:val="16"/></w:rPr><w:t>VL</w:t></w:r><w:r w:rsidRPr="00346039"><w:rPr><w:rFonts w:cstheme="majorHAnsi"/><w:sz w:val="16"/><w:szCs w:val="16"/></w:rPr><w:t xml:space="preserve"> is now? (If yes) Do you know how much your </w:t></w:r><w:r><w:rPr><w:rFonts w:cstheme="majorHAnsi"/><w:sz w:val="16"/><w:szCs w:val="16"/></w:rPr><w:t>VL</w:t></w:r><w:r w:rsidRPr="00346039"><w:rPr><w:rFonts w:cstheme="majorHAnsi"/><w:sz w:val="16"/><w:szCs w:val="16"/></w:rPr><w:t xml:space="preserve"> varies?</w:t></w:r></w:p><w:p w14:paraId="4FAEA292" w14:textId="77777777" w:rsidR="00F84DDC" w:rsidRPr="00346039" w:rsidRDefault="00F84DDC" w:rsidP="001C0C47"><w:pPr><w:spacing w:afterLines="40" w:after="96"/><w:ind w:left="376"/><w:cnfStyle w:val="000000000000" w:firstRow="0" w:lastRow="0" w:firstColumn="0" w:lastColumn="0" w:oddVBand="0" w:evenVBand="0" w:oddHBand="0" w:evenHBand="0" w:firstRowFirstColumn="0" w:firstRowLastColumn="0" w:lastRowFirstColumn="0" w:lastRowLastColumn="0"/><w:rPr><w:rFonts w:cstheme="majorHAnsi"/><w:sz w:val="16"/><w:szCs w:val="16"/></w:rPr></w:pPr><w:r w:rsidRPr="00346039"><w:rPr><w:rFonts w:cstheme="majorHAnsi"/><w:sz w:val="16"/><w:szCs w:val="16"/></w:rPr><w:t xml:space="preserve">How do you find out the level of your </w:t></w:r><w:r><w:rPr><w:rFonts w:cstheme="majorHAnsi"/><w:sz w:val="16"/><w:szCs w:val="16"/></w:rPr><w:t>VL</w:t></w:r><w:r w:rsidRPr="00346039"><w:rPr><w:rFonts w:cstheme="majorHAnsi"/><w:sz w:val="16"/><w:szCs w:val="16"/></w:rPr><w:t xml:space="preserve">?  </w:t></w:r></w:p><w:p w14:paraId="799FA536" w14:textId="77777777" w:rsidR="00F84DDC" w:rsidRPr="00346039" w:rsidRDefault="00F84DDC" w:rsidP="001C0C47"><w:pPr><w:spacing w:afterLines="40" w:after="96"/><w:ind w:left="376"/><w:cnfStyle w:val="000000000000" w:firstRow="0" w:lastRow="0" w:firstColumn="0" w:lastColumn="0" w:oddVBand="0" w:evenVBand="0" w:oddHBand="0" w:evenHBand="0" w:firstRowFirstColumn="0" w:firstRowLastColumn="0" w:lastRowFirstColumn="0" w:lastRowLastColumn="0"/><w:rPr><w:rFonts w:cstheme="majorHAnsi"/><w:sz w:val="16"/><w:szCs w:val="16"/></w:rPr></w:pPr><w:r w:rsidRPr="00346039"><w:rPr><w:rFonts w:cstheme="majorHAnsi"/><w:sz w:val="16"/><w:szCs w:val="16"/></w:rPr><w:t xml:space="preserve">Do you think it is useful for a person living with HIV to know what their </w:t></w:r><w:r><w:rPr><w:rFonts w:cstheme="majorHAnsi"/><w:sz w:val="16"/><w:szCs w:val="16"/></w:rPr><w:t>VL</w:t></w:r><w:r w:rsidRPr="00346039"><w:rPr><w:rFonts w:cstheme="majorHAnsi"/><w:sz w:val="16"/><w:szCs w:val="16"/></w:rPr><w:t xml:space="preserve"> is?  (yes/no/not sure). (If yes) How is that information useful?</w:t></w:r></w:p><w:p w14:paraId="7C91FCAE" w14:textId="77777777" w:rsidR="00F84DDC" w:rsidRPr="00346039" w:rsidRDefault="00F84DDC" w:rsidP="001C0C47"><w:pPr><w:spacing w:afterLines="40" w:after="96"/><w:cnfStyle w:val="000000000000" w:firstRow="0" w:lastRow="0" w:firstColumn="0" w:lastColumn="0" w:oddVBand="0" w:evenVBand="0" w:oddHBand="0" w:evenHBand="0" w:firstRowFirstColumn="0" w:firstRowLastColumn="0" w:lastRowFirstColumn="0" w:lastRowLastColumn="0"/><w:rPr><w:rFonts w:cstheme="majorHAnsi"/><w:sz w:val="16"/><w:szCs w:val="16"/></w:rPr></w:pPr><w:r w:rsidRPr="00346039"><w:rPr><w:rFonts w:cstheme="majorHAnsi"/><w:sz w:val="16"/><w:szCs w:val="16"/></w:rPr><w:t xml:space="preserve">*If you could test your </w:t></w:r><w:r><w:rPr><w:rFonts w:cstheme="majorHAnsi"/><w:sz w:val="16"/><w:szCs w:val="16"/></w:rPr><w:t>VL</w:t></w:r><w:r w:rsidRPr="00346039"><w:rPr><w:rFonts w:cstheme="majorHAnsi"/><w:sz w:val="16"/><w:szCs w:val="16"/></w:rPr><w:t xml:space="preserve"> on your own, do you think you would want to test it?  Why or why not?  If not, who is the best person to test </w:t></w:r><w:r><w:rPr><w:rFonts w:cstheme="majorHAnsi"/><w:sz w:val="16"/><w:szCs w:val="16"/></w:rPr><w:t>VL</w:t></w:r><w:r w:rsidRPr="00346039"><w:rPr><w:rFonts w:cstheme="majorHAnsi"/><w:sz w:val="16"/><w:szCs w:val="16"/></w:rPr><w:t>?</w:t></w:r></w:p><w:p w14:paraId="079786FE" w14:textId="77777777" w:rsidR="00F84DDC" w:rsidRPr="00346039" w:rsidRDefault="00F84DDC" w:rsidP="001C0C47"><w:pPr><w:spacing w:afterLines="40" w:after="96"/><w:cnfStyle w:val="000000000000" w:firstRow="0" w:lastRow="0" w:firstColumn="0" w:lastColumn="0" w:oddVBand="0" w:evenVBand="0" w:oddHBand="0" w:evenHBand="0" w:firstRowFirstColumn="0" w:firstRowLastColumn="0" w:lastRowFirstColumn="0" w:lastRowLastColumn="0"/><w:rPr><w:rFonts w:cstheme="majorHAnsi"/><w:sz w:val="16"/><w:szCs w:val="16"/></w:rPr></w:pPr><w:r w:rsidRPr="00346039"><w:rPr><w:rFonts w:cstheme="majorHAnsi"/><w:sz w:val="16"/><w:szCs w:val="16"/></w:rPr><w:t xml:space="preserve">*If you had a way to find out your own </w:t></w:r><w:r><w:rPr><w:rFonts w:cstheme="majorHAnsi"/><w:sz w:val="16"/><w:szCs w:val="16"/></w:rPr><w:t>VL</w:t></w:r><w:r w:rsidRPr="00346039"><w:rPr><w:rFonts w:cstheme="majorHAnsi"/><w:sz w:val="16"/><w:szCs w:val="16"/></w:rPr><w:t>, how often would you like to test yourself?</w:t></w:r></w:p><w:p w14:paraId="5B22616A" w14:textId="77777777" w:rsidR="00F84DDC" w:rsidRPr="00346039" w:rsidRDefault="00F84DDC" w:rsidP="001C0C47"><w:pPr><w:spacing w:afterLines="40" w:after="96"/><w:cnfStyle w:val="000000000000" w:firstRow="0" w:lastRow="0" w:firstColumn="0" w:lastColumn="0" w:oddVBand="0" w:evenVBand="0" w:oddHBand="0" w:evenHBand="0" w:firstRowFirstColumn="0" w:firstRowLastColumn="0" w:lastRowFirstColumn="0" w:lastRowLastColumn="0"/><w:rPr><w:rFonts w:cstheme="majorHAnsi"/><w:sz w:val="16"/><w:szCs w:val="16"/></w:rPr></w:pPr><w:r w:rsidRPr="00346039"><w:rPr><w:rFonts w:cstheme="majorHAnsi"/><w:sz w:val="16"/><w:szCs w:val="16"/></w:rPr><w:t>*If you could test yourself, would you like to keep your own records? (yes/no/not sure)</w:t></w:r></w:p><w:p w14:paraId="5100009D" w14:textId="77777777" w:rsidR="00F84DDC" w:rsidRPr="00346039" w:rsidRDefault="00F84DDC" w:rsidP="001C0C47"><w:pPr><w:spacing w:afterLines="40" w:after="96"/><w:ind w:left="376"/><w:cnfStyle w:val="000000000000" w:firstRow="0" w:lastRow="0" w:firstColumn="0" w:lastColumn="0" w:oddVBand="0" w:evenVBand="0" w:oddHBand="0" w:evenHBand="0" w:firstRowFirstColumn="0" w:firstRowLastColumn="0" w:lastRowFirstColumn="0" w:lastRowLastColumn="0"/><w:rPr><w:rFonts w:cstheme="majorHAnsi"/><w:sz w:val="16"/><w:szCs w:val="16"/></w:rPr></w:pPr><w:r w:rsidRPr="00346039"><w:rPr><w:rFonts w:cstheme="majorHAnsi"/><w:sz w:val="16"/><w:szCs w:val="16"/></w:rPr><w:t xml:space="preserve">*Where or how would you want to keep them? </w:t></w:r></w:p><w:p w14:paraId="08247077" w14:textId="77777777" w:rsidR="00F84DDC" w:rsidRPr="00346039" w:rsidRDefault="00F84DDC" w:rsidP="001C0C47"><w:pPr><w:spacing w:afterLines="40" w:after="96"/><w:cnfStyle w:val="000000000000" w:firstRow="0" w:lastRow="0" w:firstColumn="0" w:lastColumn="0" w:oddVBand="0" w:evenVBand="0" w:oddHBand="0" w:evenHBand="0" w:firstRowFirstColumn="0" w:firstRowLastColumn="0" w:lastRowFirstColumn="0" w:lastRowLastColumn="0"/><w:rPr><w:rFonts w:cstheme="majorHAnsi"/><w:sz w:val="16"/><w:szCs w:val="16"/></w:rPr></w:pPr><w:r w:rsidRPr="00346039"><w:rPr><w:rFonts w:cstheme="majorHAnsi"/><w:sz w:val="16"/><w:szCs w:val="16"/></w:rPr><w:t>*Would you want to report the test results to your provider every time or only if there is a change? (Every time/Only when it changes/Not sure)</w:t></w:r></w:p><w:p w14:paraId="78FB2825" w14:textId="77777777" w:rsidR="00F84DDC" w:rsidRPr="00346039" w:rsidRDefault="00F84DDC" w:rsidP="001C0C47"><w:pPr><w:spacing w:afterLines="40" w:after="96"/><w:cnfStyle w:val="000000000000" w:firstRow="0" w:lastRow="0" w:firstColumn="0" w:lastColumn="0" w:oddVBand="0" w:evenVBand="0" w:oddHBand="0" w:evenHBand="0" w:firstRowFirstColumn="0" w:firstRowLastColumn="0" w:lastRowFirstColumn="0" w:lastRowLastColumn="0"/><w:rPr><w:rFonts w:cstheme="majorHAnsi"/><w:sz w:val="16"/><w:szCs w:val="16"/></w:rPr></w:pPr><w:r w:rsidRPr="00346039"><w:rPr><w:rFonts w:cstheme="majorHAnsi"/><w:sz w:val="16"/><w:szCs w:val="16"/></w:rPr><w:t xml:space="preserve">*If it were possible to have an automatic report sent to your clinic every time you test, would that be a good idea? (yes/no/not sure). Why/why not? </w:t></w:r></w:p></w:tc></w:tr><w:tr w:rsidR="00F84DDC" w:rsidRPr="00346039" w14:paraId="3F60A276" w14:textId="77777777" w:rsidTr="001C0C47"><w:trPr><w:trHeight w:val="530"/></w:trPr><w:tc><w:tcPr><w:cnfStyle w:val="001000000000" w:firstRow="0" w:lastRow="0" w:firstColumn="1" w:lastColumn="0" w:oddVBand="0" w:evenVBand="0" w:oddHBand="0" w:evenHBand="0" w:firstRowFirstColumn="0" w:firstRowLastColumn="0" w:lastRowFirstColumn="0" w:lastRowLastColumn="0"/><w:tcW w:w="9350" w:type="dxa"/><w:gridSpan w:val="2"/></w:tcPr><w:p w14:paraId="71334A39" w14:textId="77777777" w:rsidR="00F84DDC" w:rsidRPr="00346039" w:rsidRDefault="00F84DDC" w:rsidP="001C0C47"><w:pPr><w:spacing w:afterLines="40" w:after="96"/><w:rPr><w:rFonts w:cstheme="majorHAnsi"/><w:b w:val="0"/><w:bCs w:val="0"/><w:i/><w:iCs/><w:sz w:val="16"/><w:szCs w:val="16"/><w:u w:val="single"/></w:rPr></w:pPr><w:r w:rsidRPr="00346039"><w:rPr><w:rFonts w:cstheme="majorHAnsi"/><w:b w:val="0"/><w:bCs w:val="0"/><w:i/><w:iCs/><w:sz w:val="16"/><w:szCs w:val="16"/><w:u w:val="single"/></w:rPr><w:t xml:space="preserve">Provider and PLHIV perception of the HIV </w:t></w:r><w:r><w:rPr><w:rFonts w:cstheme="majorHAnsi"/><w:b w:val="0"/><w:bCs w:val="0"/><w:i/><w:iCs/><w:sz w:val="16"/><w:szCs w:val="16"/><w:u w:val="single"/></w:rPr><w:t>VL</w:t></w:r><w:r w:rsidRPr="00346039"><w:rPr><w:rFonts w:cstheme="majorHAnsi"/><w:b w:val="0"/><w:bCs w:val="0"/><w:i/><w:iCs/><w:sz w:val="16"/><w:szCs w:val="16"/><w:u w:val="single"/></w:rPr><w:t xml:space="preserve"> smartphone model and its use, after </w:t></w:r><w:proofErr w:type="gramStart"/><w:r w:rsidRPr="00346039"><w:rPr><w:rFonts w:cstheme="majorHAnsi"/><w:b w:val="0"/><w:bCs w:val="0"/><w:i/><w:iCs/><w:sz w:val="16"/><w:szCs w:val="16"/><w:u w:val="single"/></w:rPr><w:t>viewing</w:t></w:r><w:proofErr w:type="gramEnd"/></w:p><w:p w14:paraId="57B36232" w14:textId="77777777" w:rsidR="00F84DDC" w:rsidRPr="00346039" w:rsidRDefault="00F84DDC" w:rsidP="001C0C47"><w:pPr><w:spacing w:afterLines="40" w:after="96"/><w:rPr><w:rFonts w:cstheme="majorHAnsi"/><w:b w:val="0"/><w:bCs w:val="0"/><w:sz w:val="16"/><w:szCs w:val="16"/></w:rPr></w:pPr><w:r w:rsidRPr="00346039"><w:rPr><w:rFonts w:cstheme="majorHAnsi"/><w:b w:val="0"/><w:bCs w:val="0"/><w:sz w:val="16"/><w:szCs w:val="16"/></w:rPr><w:t>What things do you like about this model and app?</w:t></w:r></w:p><w:p w14:paraId="17CAEAD0" w14:textId="77777777" w:rsidR="00F84DDC" w:rsidRPr="00346039" w:rsidRDefault="00F84DDC" w:rsidP="001C0C47"><w:pPr><w:spacing w:afterLines="40" w:after="96"/><w:rPr><w:rFonts w:cstheme="majorHAnsi"/><w:b w:val="0"/><w:bCs w:val="0"/><w:sz w:val="16"/><w:szCs w:val="16"/></w:rPr></w:pPr><w:r w:rsidRPr="00346039"><w:rPr><w:rFonts w:cstheme="majorHAnsi"/><w:b w:val="0"/><w:bCs w:val="0"/><w:sz w:val="16"/><w:szCs w:val="16"/></w:rPr><w:t>Do you think it would be easy for [you/your patients] to operate this model?   (yes/no/not sure)</w:t></w:r></w:p><w:p w14:paraId="5E9EEE73" w14:textId="77777777" w:rsidR="00F84DDC" w:rsidRPr="00346039" w:rsidRDefault="00F84DDC" w:rsidP="001C0C47"><w:pPr><w:spacing w:afterLines="40" w:after="96"/><w:rPr><w:rFonts w:cstheme="majorHAnsi"/><w:b w:val="0"/><w:bCs w:val="0"/><w:sz w:val="16"/><w:szCs w:val="16"/></w:rPr></w:pPr><w:r w:rsidRPr="00346039"><w:rPr><w:rFonts w:cstheme="majorHAnsi"/><w:b w:val="0"/><w:bCs w:val="0"/><w:sz w:val="16"/><w:szCs w:val="16"/></w:rPr><w:t>What concerns would you have about [your patients] using this model and/or the app?</w:t></w:r></w:p><w:p w14:paraId="122E9729" w14:textId="77777777" w:rsidR="00F84DDC" w:rsidRPr="00346039" w:rsidRDefault="00F84DDC" w:rsidP="001C0C47"><w:pPr><w:spacing w:afterLines="40" w:after="96"/><w:rPr><w:rFonts w:cstheme="majorHAnsi"/><w:b w:val="0"/><w:bCs w:val="0"/><w:sz w:val="16"/><w:szCs w:val="16"/></w:rPr></w:pPr><w:r><w:rPr><w:rFonts w:cstheme="majorHAnsi"/><w:b w:val="0"/><w:bCs w:val="0"/><w:sz w:val="16"/><w:szCs w:val="16"/></w:rPr><w:t>VL</w:t></w:r><w:r w:rsidRPr="00346039"><w:rPr><w:rFonts w:cstheme="majorHAnsi"/><w:b w:val="0"/><w:bCs w:val="0"/><w:sz w:val="16"/><w:szCs w:val="16"/></w:rPr><w:t xml:space="preserve"> readout: is high/</w:t></w:r><w:proofErr w:type="gramStart"/><w:r w:rsidRPr="00346039"><w:rPr><w:rFonts w:cstheme="majorHAnsi"/><w:b w:val="0"/><w:bCs w:val="0"/><w:sz w:val="16"/><w:szCs w:val="16"/></w:rPr><w:t>low</w:t></w:r><w:proofErr w:type="gramEnd"/><w:r w:rsidRPr="00346039"><w:rPr><w:rFonts w:cstheme="majorHAnsi"/><w:b w:val="0"/><w:bCs w:val="0"/><w:sz w:val="16"/><w:szCs w:val="16"/></w:rPr><w:t xml:space="preserve"> ok? Or would you prefer to see High/med/low? Suppressed/unsuppressed? Or do you need to know # viral copies? Or just relative over time? (</w:t></w:r><w:proofErr w:type="gramStart"/><w:r w:rsidRPr="00346039"><w:rPr><w:rFonts w:cstheme="majorHAnsi"/><w:b w:val="0"/><w:bCs w:val="0"/><w:sz w:val="16"/><w:szCs w:val="16"/></w:rPr><w:t>show</w:t></w:r><w:proofErr w:type="gramEnd"/><w:r w:rsidRPr="00346039"><w:rPr><w:rFonts w:cstheme="majorHAnsi"/><w:b w:val="0"/><w:bCs w:val="0"/><w:sz w:val="16"/><w:szCs w:val="16"/></w:rPr><w:t xml:space="preserve"> examples)</w:t></w:r></w:p><w:p w14:paraId="2069AA28" w14:textId="77777777" w:rsidR="00F84DDC" w:rsidRPr="00346039" w:rsidRDefault="00F84DDC" w:rsidP="001C0C47"><w:pPr><w:spacing w:afterLines="40" w:after="96"/><w:rPr><w:rFonts w:cstheme="majorHAnsi"/><w:b w:val="0"/><w:bCs w:val="0"/><w:sz w:val="16"/><w:szCs w:val="16"/></w:rPr></w:pPr><w:r w:rsidRPr="00346039"><w:rPr><w:rFonts w:cstheme="majorHAnsi"/><w:b w:val="0"/><w:bCs w:val="0"/><w:sz w:val="16"/><w:szCs w:val="16"/></w:rPr><w:t>Does this smartphone-based device look like it would be easy to carry and store? What makes the device seem easy or not-so-easy?</w:t></w:r></w:p><w:p w14:paraId="10B18518" w14:textId="77777777" w:rsidR="00F84DDC" w:rsidRPr="00346039" w:rsidRDefault="00F84DDC" w:rsidP="001C0C47"><w:pPr><w:spacing w:afterLines="40" w:after="96"/><w:rPr><w:rFonts w:cstheme="majorHAnsi"/><w:b w:val="0"/><w:bCs w:val="0"/><w:sz w:val="16"/><w:szCs w:val="16"/></w:rPr></w:pPr><w:r w:rsidRPr="00346039"><w:rPr><w:rFonts w:cstheme="majorHAnsi"/><w:b w:val="0"/><w:bCs w:val="0"/><w:sz w:val="16"/><w:szCs w:val="16"/></w:rPr><w:lastRenderedPageBreak/><w:t xml:space="preserve">Doing a medical test usually requires some sort of test strip or kit that </w:t></w:r><w:proofErr w:type="gramStart"/><w:r w:rsidRPr="00346039"><w:rPr><w:rFonts w:cstheme="majorHAnsi"/><w:b w:val="0"/><w:bCs w:val="0"/><w:sz w:val="16"/><w:szCs w:val="16"/></w:rPr><w:t>has to</w:t></w:r><w:proofErr w:type="gramEnd"/><w:r w:rsidRPr="00346039"><w:rPr><w:rFonts w:cstheme="majorHAnsi"/><w:b w:val="0"/><w:bCs w:val="0"/><w:sz w:val="16"/><w:szCs w:val="16"/></w:rPr><w:t xml:space="preserve"> be thrown away after use.  If it is just a small strip or chip, </w:t></w:r><w:proofErr w:type="gramStart"/><w:r w:rsidRPr="00346039"><w:rPr><w:rFonts w:cstheme="majorHAnsi"/><w:b w:val="0"/><w:bCs w:val="0"/><w:sz w:val="16"/><w:szCs w:val="16"/></w:rPr><w:t>similar to</w:t></w:r><w:proofErr w:type="gramEnd"/><w:r w:rsidRPr="00346039"><w:rPr><w:rFonts w:cstheme="majorHAnsi"/><w:b w:val="0"/><w:bCs w:val="0"/><w:sz w:val="16"/><w:szCs w:val="16"/></w:rPr><w:t xml:space="preserve"> what diabetics use for testing blood sugar, would [you/your clients] be able to dispose of it easily? (yes/no/not sure) </w:t></w:r></w:p><w:p w14:paraId="054BA4EA" w14:textId="77777777" w:rsidR="00F84DDC" w:rsidRPr="00346039" w:rsidRDefault="00F84DDC" w:rsidP="001C0C47"><w:pPr><w:spacing w:afterLines="40" w:after="96"/><w:rPr><w:rFonts w:cstheme="majorHAnsi"/><w:b w:val="0"/><w:bCs w:val="0"/><w:sz w:val="16"/><w:szCs w:val="16"/></w:rPr></w:pPr><w:r w:rsidRPr="00346039"><w:rPr><w:rFonts w:cstheme="majorHAnsi"/><w:b w:val="0"/><w:bCs w:val="0"/><w:sz w:val="16"/><w:szCs w:val="16"/></w:rPr><w:t xml:space="preserve">What do you think is the best way to learn how to use this HIV </w:t></w:r><w:r><w:rPr><w:rFonts w:cstheme="majorHAnsi"/><w:b w:val="0"/><w:bCs w:val="0"/><w:sz w:val="16"/><w:szCs w:val="16"/></w:rPr><w:t>VL</w:t></w:r><w:r w:rsidRPr="00346039"><w:rPr><w:rFonts w:cstheme="majorHAnsi"/><w:b w:val="0"/><w:bCs w:val="0"/><w:sz w:val="16"/><w:szCs w:val="16"/></w:rPr><w:t xml:space="preserve"> smartphone model? (Individual demonstration/on-line video/written instructions/other ideas)</w:t></w:r></w:p><w:p w14:paraId="42026B84" w14:textId="77777777" w:rsidR="00F84DDC" w:rsidRPr="00346039" w:rsidRDefault="00F84DDC" w:rsidP="001C0C47"><w:pPr><w:spacing w:afterLines="40" w:after="96"/><w:rPr><w:rFonts w:cstheme="majorHAnsi"/><w:b w:val="0"/><w:bCs w:val="0"/><w:sz w:val="16"/><w:szCs w:val="16"/></w:rPr></w:pPr><w:r w:rsidRPr="00346039"><w:rPr><w:rFonts w:cstheme="majorHAnsi"/><w:b w:val="0"/><w:bCs w:val="0"/><w:sz w:val="16"/><w:szCs w:val="16"/></w:rPr><w:t xml:space="preserve">Are there other aspects of the phone application that might be helpful [for your patient’s care]? Some examples might be medication reminders, appointment reminders, or messages with other supportive </w:t></w:r><w:proofErr w:type="gramStart"/><w:r w:rsidRPr="00346039"><w:rPr><w:rFonts w:cstheme="majorHAnsi"/><w:b w:val="0"/><w:bCs w:val="0"/><w:sz w:val="16"/><w:szCs w:val="16"/></w:rPr><w:t>information?</w:t></w:r><w:proofErr w:type="gramEnd"/><w:r w:rsidRPr="00346039"><w:rPr><w:rFonts w:cstheme="majorHAnsi"/><w:b w:val="0"/><w:bCs w:val="0"/><w:sz w:val="16"/><w:szCs w:val="16"/></w:rPr><w:t xml:space="preserve">  If so, how could this help?</w:t></w:r></w:p><w:p w14:paraId="71E37DDE" w14:textId="77777777" w:rsidR="00F84DDC" w:rsidRPr="00346039" w:rsidRDefault="00F84DDC" w:rsidP="001C0C47"><w:pPr><w:spacing w:afterLines="40" w:after="96"/><w:rPr><w:rFonts w:cstheme="majorHAnsi"/><w:b w:val="0"/><w:bCs w:val="0"/><w:sz w:val="16"/><w:szCs w:val="16"/></w:rPr></w:pPr><w:r w:rsidRPr="00346039"><w:rPr><w:rFonts w:cstheme="majorHAnsi"/><w:b w:val="0"/><w:bCs w:val="0"/><w:sz w:val="16"/><w:szCs w:val="16"/></w:rPr><w:t xml:space="preserve">Do you have other advice or questions for the designers of this HIV </w:t></w:r><w:r><w:rPr><w:rFonts w:cstheme="majorHAnsi"/><w:b w:val="0"/><w:bCs w:val="0"/><w:sz w:val="16"/><w:szCs w:val="16"/></w:rPr><w:t>VL</w:t></w:r><w:r w:rsidRPr="00346039"><w:rPr><w:rFonts w:cstheme="majorHAnsi"/><w:b w:val="0"/><w:bCs w:val="0"/><w:sz w:val="16"/><w:szCs w:val="16"/></w:rPr><w:t xml:space="preserve"> smartphone device that could make it better to use?</w:t></w:r></w:p></w:tc></w:tr></w:tbl><w:p w14:paraId="79456999" w14:textId="77777777" w:rsidR="00F84DDC" w:rsidRPr="00346039" w:rsidRDefault="00F84DDC" w:rsidP="00F84DDC"><w:pPr><w:rPr><w:rFonts w:cstheme="majorHAnsi"/><w:b/><w:bCs/></w:rPr></w:pPr></w:p><w:p w14:paraId="6884CF9F" w14:textId="77777777" w:rsidR="00453A8C" w:rsidRDefault="00453A8C"/><w:sectPr w:rsidR="00453A8C"><w:pgSz w:w="12240" w:h="15840"/><w:pgMar w:top="1440" w:right="1440" w:bottom="1440" w:left="1440" w:header="720" w:footer="720" w:gutter="0"/><w:cols w:space="720"/><w:docGrid w:linePitch="360"/></w:sectPr></w:body></w:document>
