# Supplementary material for: Human-centered design of a smartphone-based self-test for HIV viral load monitoring
Source: J Clin Transl Sci. 2023 Nov 24;7(1):e262. doi: 10.1017/cts.2023.686 (PMC10790236; doi:10.1017/cts.2023.686)
Supplement: Rodriguez et al. supplementary material [file S2059866123006866sup001.zip › fontTable.xml]

<?xml version="1.0" encoding="UTF-8" standalone="yes"?>
<w:fonts xmlns:mc="http://schemas.openxmlformats.org/markup-compatibility/2006" xmlns:r="http://schemas.openxmlformats.org/officeDocument/2006/relationships" xmlns:w="http://schemas.openxmlformats.org/wordprocessingml/2006/main" xmlns:w14="http://schemas.microsoft.com/office/word/2010/wordml" xmlns:w15="http://schemas.microsoft.com/office/word/2012/wordml" xmlns:w16cex="http://schemas.microsoft.com/office/word/2018/wordml/cex" xmlns:w16cid="http://schemas.microsoft.com/office/word/2016/wordml/cid" xmlns:w16="http://schemas.microsoft.com/office/word/2018/wordml" xmlns:w16sdtdh="http://schemas.microsoft.com/office/word/2020/wordml/sdtdatahash" xmlns:w16se="http://schemas.microsoft.com/office/word/2015/wordml/symex" mc:Ignorable="w14 w15 w16se w16cid w16 w16cex w16sdtdh"><w:font w:name="Calibri"><w:panose1 w:val="020F0502020204030204"/><w:charset w:val="00"/><w:family w:val="swiss"/><w:pitch w:val="variable"/><w:sig w:usb0="E0002AFF" w:usb1="C000247B" w:usb2="00000009" w:usb3="00000000" w:csb0="000001FF" w:csb1="00000000"/></w:font><w:font w:name="Times New Roman"><w:panose1 w:val="02020603050405020304"/><w:charset w:val="00"/><w:family w:val="roman"/><w:pitch w:val="variable"/><w:sig w:usb0="E0002EFF" w:usb1="C000785B" w:usb2="00000009" w:usb3="00000000" w:csb0="000001FF" w:csb1="00000000"/></w:font><w:font w:name="Calibri Light"><w:panose1 w:val="020F0302020204030204"/><w:charset w:val="00"/><w:family w:val="swiss"/><w:pitch w:val="variable"/><w:sig w:usb0="E0002AFF" w:usb1="C000247B" w:usb2="00000009" w:usb3="00000000" w:csb0="000001FF" w:csb1="00000000"/></w:font></w:fonts>
