# Supplementary material for: Human-centered design of a smartphone-based self-test for HIV viral load monitoring
Source: J Clin Transl Sci. 2023 Nov 24;7(1):e262. doi: 10.1017/cts.2023.686 (PMC10790236; doi:10.1017/cts.2023.686)
Supplement: Rodriguez et al. supplementary material [file S2059866123006866sup001.zip › settings.xml]

<?xml version="1.0" encoding="UTF-8" standalone="yes"?>
<w:settings xmlns:mc="http://schemas.openxmlformats.org/markup-compatibility/2006" xmlns:o="urn:schemas-microsoft-com:office:office" xmlns:r="http://schemas.openxmlformats.org/officeDocument/2006/relationships" xmlns:m="http://schemas.openxmlformats.org/officeDocument/2006/math" xmlns:v="urn:schemas-microsoft-com:vml" xmlns:w10="urn:schemas-microsoft-com:office:word" xmlns:w="http://schemas.openxmlformats.org/wordprocessingml/2006/main" xmlns:w14="http://schemas.microsoft.com/office/word/2010/wordml" xmlns:w15="http://schemas.microsoft.com/office/word/2012/wordml" xmlns:w16cex="http://schemas.microsoft.com/office/word/2018/wordml/cex" xmlns:w16cid="http://schemas.microsoft.com/office/word/2016/wordml/cid" xmlns:w16="http://schemas.microsoft.com/office/word/2018/wordml" xmlns:w16sdtdh="http://schemas.microsoft.com/office/word/2020/wordml/sdtdatahash" xmlns:w16se="http://schemas.microsoft.com/office/word/2015/wordml/symex" xmlns:sl="http://schemas.openxmlformats.org/schemaLibrary/2006/main" mc:Ignorable="w14 w15 w16se w16cid w16 w16cex w16sdtdh"><w:zoom w:percent="140"/><w:proofState w:spelling="clean" w:grammar="clean"/><w:defaultTabStop w:val="720"/><w:characterSpacingControl w:val="doNotCompress"/><w:compat><w:compatSetting w:name="compatibilityMode" w:uri="http://schemas.microsoft.com/office/word" w:val="15"/><w:compatSetting w:name="overrideTableStyleFontSizeAndJustification" w:uri="http://schemas.microsoft.com/office/word" w:val="1"/><w:compatSetting w:name="enableOpenTypeFeatures" w:uri="http://schemas.microsoft.com/office/word" w:val="1"/><w:compatSetting w:name="doNotFlipMirrorIndents" w:uri="http://schemas.microsoft.com/office/word" w:val="1"/><w:compatSetting w:name="differentiateMultirowTableHeaders" w:uri="http://schemas.microsoft.com/office/word" w:val="1"/><w:compatSetting w:name="useWord2013TrackBottomHyphenation" w:uri="http://schemas.microsoft.com/office/word" w:val="0"/></w:compat><w:rsids><w:rsidRoot w:val="00F84DDC"/><w:rsid w:val="00212913"/><w:rsid w:val="00453A8C"/><w:rsid w:val="00B47686"/><w:rsid w:val="00BC0762"/><w:rsid w:val="00C3369B"/><w:rsid w:val="00F84DDC"/></w:rsids><m:mathPr><m:mathFont m:val="Cambria Math"/><m:brkBin m:val="before"/><m:brkBinSub m:val="--"/><m:smallFrac m:val="0"/><m:dispDef/><m:lMargin m:val="0"/><m:rMargin m:val="0"/><m:defJc m:val="centerGroup"/><m:wrapIndent m:val="1440"/><m:intLim m:val="subSup"/><m:naryLim m:val="undOvr"/></m:mathPr><w:themeFontLang w:val="en-US"/><w:clrSchemeMapping w:bg1="light1" w:t1="dark1" w:bg2="light2" w:t2="dark2" w:accent1="accent1" w:accent2="accent2" w:accent3="accent3" w:accent4="accent4" w:accent5="accent5" w:accent6="accent6" w:hyperlink="hyperlink" w:followedHyperlink="followedHyperlink"/><w:decimalSymbol w:val="."/><w:listSeparator w:val=","/><w14:docId w14:val="7A40A2F4"/><w15:chartTrackingRefBased/><w15:docId w15:val="{F07F696D-050A-E140-A3E7-6169DB21DAAB}"/></w:settings>
