# Supplementary material for: Human-centered design of a smartphone-based self-test for HIV viral load monitoring
Source: J Clin Transl Sci. 2023 Nov 24;7(1):e262. doi: 10.1017/cts.2023.686 (PMC10790236; doi:10.1017/cts.2023.686)
Supplement: Rodriguez et al. supplementary material [file S2059866123006866sup001.zip › styles.xml]

<?xml version="1.0" encoding="UTF-8" standalone="yes"?>
<w:styles xmlns:mc="http://schemas.openxmlformats.org/markup-compatibility/2006" xmlns:r="http://schemas.openxmlformats.org/officeDocument/2006/relationships" xmlns:w="http://schemas.openxmlformats.org/wordprocessingml/2006/main" xmlns:w14="http://schemas.microsoft.com/office/word/2010/wordml" xmlns:w15="http://schemas.microsoft.com/office/word/2012/wordml" xmlns:w16cex="http://schemas.microsoft.com/office/word/2018/wordml/cex" xmlns:w16cid="http://schemas.microsoft.com/office/word/2016/wordml/cid" xmlns:w16="http://schemas.microsoft.com/office/word/2018/wordml" xmlns:w16sdtdh="http://schemas.microsoft.com/office/word/2020/wordml/sdtdatahash" xmlns:w16se="http://schemas.microsoft.com/office/word/2015/wordml/symex" mc:Ignorable="w14 w15 w16se w16cid w16 w16cex w16sdtdh"><w:docDefaults><w:rPrDefault><w:rPr><w:rFonts w:asciiTheme="minorHAnsi" w:eastAsiaTheme="minorHAnsi" w:hAnsiTheme="minorHAnsi" w:cstheme="minorBidi"/><w:kern w:val="2"/><w:sz w:val="24"/><w:szCs w:val="24"/><w:lang w:val="en-US" w:eastAsia="en-US" w:bidi="ar-SA"/><w14:ligatures w14:val="standardContextual"/></w:rPr></w:rPrDefault><w:pPrDefault/></w:docDefaults><w:latentStyles w:defLockedState="0" w:defUIPriority="99" w:defSemiHidden="0" w:defUnhideWhenUsed="0" w:defQFormat="0" w:count="376"><w:lsdException w:name="Normal" w:uiPriority="0" w:qFormat="1"/><w:lsdException w:name="heading 1" w:uiPriority="9" w:qFormat="1"/><w:lsdException w:name="heading 2" w:semiHidden="1" w:uiPriority="9" w:unhideWhenUsed="1" w:qFormat="1"/><w:lsdException w:name="heading 3" w:semiHidden="1" w:uiPriority="9" w:unhideWhenUsed="1" w:qFormat="1"/><w:lsdException w:name="heading 4" w:semiHidden="1" w:uiPriority="9" w:unhideWhenUsed="1" w:qFormat="1"/><w:lsdException w:name="heading 5" w:semiHidden="1" w:uiPriority="9" w:unhideWhenUsed="1" w:qFormat="1"/><w:lsdException w:name="heading 6" w:semiHidden="1" w:uiPriority="9" w:unhideWhenUsed="1" w:qFormat="1"/><w:lsdException w:name="heading 7" w:semiHidden="1" w:uiPriority="9" w:unhideWhenUsed="1" w:qFormat="1"/><w:lsdException w:name="heading 8" w:semiHidden="1" w:uiPriority="9" w:unhideWhenUsed="1" w:qFormat="1"/><w:lsdException w:name="heading 9" w:semiHidden="1" w:uiPriority="9" w:unhideWhenUsed="1" w:qFormat="1"/><w:lsdException w:name="index 1" w:semiHidden="1" w:unhideWhenUsed="1"/><w:lsdException w:name="index 2" w:semiHidden="1" w:unhideWhenUsed="1"/><w:lsdException w:name="index 3" w:semiHidden="1" w:unhideWhenUsed="1"/><w:lsdException w:name="index 4" w:semiHidden="1" w:unhideWhenUsed="1"/><w:lsdException w:name="index 5" w:semiHidden="1" w:unhideWhenUsed="1"/><w:lsdException w:name="index 6" w:semiHidden="1" w:unhideWhenUsed="1"/><w:lsdException w:name="index 7" w:semiHidden="1" w:unhideWhenUsed="1"/><w:lsdException w:name="index 8" w:semiHidden="1" w:unhideWhenUsed="1"/><w:lsdException w:name="index 9" w:semiHidden="1" w:unhideWhenUsed="1"/><w:lsdException w:name="toc 1" w:semiHidden="1" w:uiPriority="39" w:unhideWhenUsed="1"/><w:lsdException w:name="toc 2" w:semiHidden="1" w:uiPriority="39" w:unhideWhenUsed="1"/><w:lsdException w:name="toc 3" w:semiHidden="1" w:uiPriority="39" w:unhideWhenUsed="1"/><w:lsdException w:name="toc 4" w:semiHidden="1" w:uiPriority="39" w:unhideWhenUsed="1"/><w:lsdException w:name="toc 5" w:semiHidden="1" w:uiPriority="39" w:unhideWhenUsed="1"/><w:lsdException w:name="toc 6" w:semiHidden="1" w:uiPriority="39" w:unhideWhenUsed="1"/><w:lsdException w:name="toc 7" w:semiHidden="1" w:uiPriority="39" w:unhideWhenUsed="1"/><w:lsdException w:name="toc 8" w:semiHidden="1" w:uiPriority="39" w:unhideWhenUsed="1"/><w:lsdException w:name="toc 9" w:semiHidden="1" w:uiPriority="39" w:unhideWhenUsed="1"/><w:lsdException w:name="Normal Indent" w:semiHidden="1" w:unhideWhenUsed="1"/><w:lsdException w:name="footnote text" w:semiHidden="1" w:unhideWhenUsed="1"/><w:lsdException w:name="annotation text" w:semiHidden="1" w:unhideWhenUsed="1"/><w:lsdException w:name="header" w:semiHidden="1" w:unhideWhenUsed="1"/><w:lsdException w:name="footer" w:semiHidden="1" w:unhideWhenUsed="1"/><w:lsdException w:name="index heading" w:semiHidden="1" w:unhideWhenUsed="1"/><w:lsdException w:name="caption" w:semiHidden="1" w:uiPriority="35" w:unhideWhenUsed="1" w:qFormat="1"/><w:lsdException w:name="table of figures" w:semiHidden="1" w:unhideWhenUsed="1"/><w:lsdException w:name="envelope address" w:semiHidden="1" w:unhideWhenUsed="1"/><w:lsdException w:name="envelope return" w:semiHidden="1" w:unhideWhenUsed="1"/><w:lsdException w:name="footnote reference" w:semiHidden="1" w:unhideWhenUsed="1"/><w:lsdException w:name="annotation reference" w:semiHidden="1" w:unhideWhenUsed="1"/><w:lsdException w:name="line number" w:semiHidden="1" w:unhideWhenUsed="1"/><w:lsdException w:name="page number" w:semiHidden="1" w:unhideWhenUsed="1"/><w:lsdException w:name="endnote reference" w:semiHidden="1" w:unhideWhenUsed="1"/><w:lsdException w:name="endnote text" w:semiHidden="1" w:unhideWhenUsed="1"/><w:lsdException w:name="table of authorities" w:semiHidden="1" w:unhideWhenUsed="1"/><w:lsdException w:name="macro" w:semiHidden="1" w:unhideWhenUsed="1"/><w:lsdException w:name="toa heading" w:semiHidden="1" w:unhideWhenUsed="1"/><w:lsdException w:name="List" w:semiHidden="1" w:unhideWhenUsed="1"/><w:lsdException w:name="List Bullet" w:semiHidden="1" w:unhideWhenUsed="1"/><w:lsdException w:name="List Number" w:semiHidden="1" w:unhideWhenUsed="1"/><w:lsdException w:name="List 2" w:semiHidden="1" w:unhideWhenUsed="1"/><w:lsdException w:name="List 3" w:semiHidden="1" w:unhideWhenUsed="1"/><w:lsdException w:name="List 4" w:semiHidden="1" w:unhideWhenUsed="1"/><w:lsdException w:name="List 5" w:semiHidden="1" w:unhideWhenUsed="1"/><w:lsdException w:name="List Bullet 2" w:semiHidden="1" w:unhideWhenUsed="1"/><w:lsdException w:name="List Bullet 3" w:semiHidden="1" w:unhideWhenUsed="1"/><w:lsdException w:name="List Bullet 4" w:semiHidden="1" w:unhideWhenUsed="1"/><w:lsdException w:name="List Bullet 5" w:semiHidden="1" w:unhideWhenUsed="1"/><w:lsdException w:name="List Number 2" w:semiHidden="1" w:unhideWhenUsed="1"/><w:lsdException w:name="List Number 3" w:semiHidden="1" w:unhideWhenUsed="1"/><w:lsdException w:name="List Number 4" w:semiHidden="1" w:unhideWhenUsed="1"/><w:lsdException w:name="List Number 5" w:semiHidden="1" w:unhideWhenUsed="1"/><w:lsdException w:name="Title" w:uiPriority="10" w:qFormat="1"/><w:lsdException w:name="Closing" w:semiHidden="1" w:unhideWhenUsed="1"/><w:lsdException w:name="Signature" w:semiHidden="1" w:unhideWhenUsed="1"/><w:lsdException w:name="Default Paragraph Font" w:semiHidden="1" w:uiPriority="1" w:unhideWhenUsed="1"/><w:lsdException w:name="Body Text" w:semiHidden="1" w:unhideWhenUsed="1"/><w:lsdException w:name="Body Text Indent" w:semiHidden="1" w:unhideWhenUsed="1"/><w:lsdException w:name="List Continue" w:semiHidden="1" w:unhideWhenUsed="1"/><w:lsdException w:name="List Continue 2" w:semiHidden="1" w:unhideWhenUsed="1"/><w:lsdException w:name="List Continue 3" w:semiHidden="1" w:unhideWhenUsed="1"/><w:lsdException w:name="List Continue 4" w:semiHidden="1" w:unhideWhenUsed="1"/><w:lsdException w:name="List Continue 5" w:semiHidden="1" w:unhideWhenUsed="1"/><w:lsdException w:name="Message Header" w:semiHidden="1" w:unhideWhenUsed="1"/><w:lsdException w:name="Subtitle" w:uiPriority="11" w:qFormat="1"/><w:lsdException w:name="Salutation" w:semiHidden="1" w:unhideWhenUsed="1"/><w:lsdException w:name="Date" w:semiHidden="1" w:unhideWhenUsed="1"/><w:lsdException w:name="Body Text First Indent" w:semiHidden="1" w:unhideWhenUsed="1"/><w:lsdException w:name="Body Text First Indent 2" w:semiHidden="1" w:unhideWhenUsed="1"/><w:lsdException w:name="Note Heading" w:semiHidden="1" w:unhideWhenUsed="1"/><w:lsdException w:name="Body Text 2" w:semiHidden="1" w:unhideWhenUsed="1"/><w:lsdException w:name="Body Text 3" w:semiHidden="1" w:unhideWhenUsed="1"/><w:lsdException w:name="Body Text Indent 2" w:semiHidden="1" w:unhideWhenUsed="1"/><w:lsdException w:name="Body Text Indent 3" w:semiHidden="1" w:unhideWhenUsed="1"/><w:lsdException w:name="Block Text" w:semiHidden="1" w:unhideWhenUsed="1"/><w:lsdException w:name="Hyperlink" w:semiHidden="1" w:unhideWhenUsed="1"/><w:lsdException w:name="FollowedHyperlink" w:semiHidden="1" w:unhideWhenUsed="1"/><w:lsdException w:name="Strong" w:uiPriority="22" w:qFormat="1"/><w:lsdException w:name="Emphasis" w:uiPriority="20" w:qFormat="1"/><w:lsdException w:name="Document Map" w:semiHidden="1" w:unhideWhenUsed="1"/><w:lsdException w:name="Plain Text" w:semiHidden="1" w:unhideWhenUsed="1"/><w:lsdException w:name="E-mail Signature" w:semiHidden="1" w:unhideWhenUsed="1"/><w:lsdException w:name="HTML Top of Form" w:semiHidden="1" w:unhideWhenUsed="1"/><w:lsdException w:name="HTML Bottom of Form" w:semiHidden="1" w:unhideWhenUsed="1"/><w:lsdException w:name="Normal (Web)" w:semiHidden="1" w:unhideWhenUsed="1"/><w:lsdException w:name="HTML Acronym" w:semiHidden="1" w:unhideWhenUsed="1"/><w:lsdException w:name="HTML Address" w:semiHidden="1" w:unhideWhenUsed="1"/><w:lsdException w:name="HTML Cite" w:semiHidden="1" w:unhideWhenUsed="1"/><w:lsdException w:name="HTML Code" w:semiHidden="1" w:unhideWhenUsed="1"/><w:lsdException w:name="HTML Definition" w:semiHidden="1" w:unhideWhenUsed="1"/><w:lsdException w:name="HTML Keyboard" w:semiHidden="1" w:unhideWhenUsed="1"/><w:lsdException w:name="HTML Preformatted" w:semiHidden="1" w:unhideWhenUsed="1"/><w:lsdException w:name="HTML Sample" w:semiHidden="1" w:unhideWhenUsed="1"/><w:lsdException w:name="HTML Typewriter" w:semiHidden="1" w:unhideWhenUsed="1"/><w:lsdException w:name="HTML Variable" w:semiHidden="1" w:unhideWhenUsed="1"/><w:lsdException w:name="Normal Table" w:semiHidden="1" w:unhideWhenUsed="1"/><w:lsdException w:name="annotation subject" w:semiHidden="1" w:unhideWhenUsed="1"/><w:lsdException w:name="No List" w:semiHidden="1" w:unhideWhenUsed="1"/><w:lsdException w:name="Outline List 1" w:semiHidden="1" w:unhideWhenUsed="1"/><w:lsdException w:name="Outline List 2" w:semiHidden="1" w:unhideWhenUsed="1"/><w:lsdException w:name="Outline List 3" w:semiHidden="1" w:unhideWhenUsed="1"/><w:lsdException w:name="Table Simple 1" w:semiHidden="1" w:unhideWhenUsed="1"/><w:lsdException w:name="Table Simple 2" w:semiHidden="1" w:unhideWhenUsed="1"/><w:lsdException w:name="Table Simple 3" w:semiHidden="1" w:unhideWhenUsed="1"/><w:lsdException w:name="Table Classic 1" w:semiHidden="1" w:unhideWhenUsed="1"/><w:lsdException w:name="Table Classic 2" w:semiHidden="1" w:unhideWhenUsed="1"/><w:lsdException w:name="Table Classic 3" w:semiHidden="1" w:unhideWhenUsed="1"/><w:lsdException w:name="Table Classic 4" w:semiHidden="1" w:unhideWhenUsed="1"/><w:lsdException w:name="Table Colorful 1" w:semiHidden="1" w:unhideWhenUsed="1"/><w:lsdException w:name="Table Colorful 2" w:semiHidden="1" w:unhideWhenUsed="1"/><w:lsdException w:name="Table Colorful 3" w:semiHidden="1" w:unhideWhenUsed="1"/><w:lsdException w:name="Table Columns 1" w:semiHidden="1" w:unhideWhenUsed="1"/><w:lsdException w:name="Table Columns 2" w:semiHidden="1" w:unhideWhenUsed="1"/><w:lsdException w:name="Table Columns 3" w:semiHidden="1" w:unhideWhenUsed="1"/><w:lsdException w:name="Table Columns 4" w:semiHidden="1" w:unhideWhenUsed="1"/><w:lsdException w:name="Table Columns 5" w:semiHidden="1" w:unhideWhenUsed="1"/><w:lsdException w:name="Table Grid 1" w:semiHidden="1" w:unhideWhenUsed="1"/><w:lsdException w:name="Table Grid 2" w:semiHidden="1" w:unhideWhenUsed="1"/><w:lsdException w:name="Table Grid 3" w:semiHidden="1" w:unhideWhenUsed="1"/><w:lsdException w:name="Table Grid 4" w:semiHidden="1" w:unhideWhenUsed="1"/><w:lsdException w:name="Table Grid 5" w:semiHidden="1" w:unhideWhenUsed="1"/><w:lsdException w:name="Table Grid 6" w:semiHidden="1" w:unhideWhenUsed="1"/><w:lsdException w:name="Table Grid 7" w:semiHidden="1" w:unhideWhenUsed="1"/><w:lsdException w:name="Table Grid 8" w:semiHidden="1" w:unhideWhenUsed="1"/><w:lsdException w:name="Table List 1" w:semiHidden="1" w:unhideWhenUsed="1"/><w:lsdException w:name="Table List 2" w:semiHidden="1" w:unhideWhenUsed="1"/><w:lsdException w:name="Table List 3" w:semiHidden="1" w:unhideWhenUsed="1"/><w:lsdException w:name="Table List 4" w:semiHidden="1" w:unhideWhenUsed="1"/><w:lsdException w:name="Table List 5" w:semiHidden="1" w:unhideWhenUsed="1"/><w:lsdException w:name="Table List 6" w:semiHidden="1" w:unhideWhenUsed="1"/><w:lsdException w:name="Table List 7" w:semiHidden="1" w:unhideWhenUsed="1"/><w:lsdException w:name="Table List 8" w:semiHidden="1" w:unhideWhenUsed="1"/><w:lsdException w:name="Table 3D effects 1" w:semiHidden="1" w:unhideWhenUsed="1"/><w:lsdException w:name="Table 3D effects 2" w:semiHidden="1" w:unhideWhenUsed="1"/><w:lsdException w:name="Table 3D effects 3" w:semiHidden="1" w:unhideWhenUsed="1"/><w:lsdException w:name="Table Contemporary" w:semiHidden="1" w:unhideWhenUsed="1"/><w:lsdException w:name="Table Elegant" w:semiHidden="1" w:unhideWhenUsed="1"/><w:lsdException w:name="Table Professional" w:semiHidden="1" w:unhideWhenUsed="1"/><w:lsdException w:name="Table Subtle 1" w:semiHidden="1" w:unhideWhenUsed="1"/><w:lsdException w:name="Table Subtle 2" w:semiHidden="1" w:unhideWhenUsed="1"/><w:lsdException w:name="Table Web 1" w:semiHidden="1" w:unhideWhenUsed="1"/><w:lsdException w:name="Table Web 2" w:semiHidden="1" w:unhideWhenUsed="1"/><w:lsdException w:name="Table Web 3" w:semiHidden="1" w:unhideWhenUsed="1"/><w:lsdException w:name="Balloon Text" w:semiHidden="1" w:unhideWhenUsed="1"/><w:lsdException w:name="Table Grid" w:uiPriority="39"/><w:lsdException w:name="Table Theme" w:semiHidden="1" w:unhideWhenUsed="1"/><w:lsdException w:name="Placeholder Text" w:semiHidden="1"/><w:lsdException w:name="No Spacing" w:uiPriority="1" w:qFormat="1"/><w:lsdException w:name="Light Shading" w:uiPriority="60"/><w:lsdException w:name="Light List" w:uiPriority="61"/><w:lsdException w:name="Light Grid" w:uiPriority="62"/><w:lsdException w:name="Medium Shading 1" w:uiPriority="63"/><w:lsdException w:name="Medium Shading 2" w:uiPriority="64"/><w:lsdException w:name="Medium List 1" w:uiPriority="65"/><w:lsdException w:name="Medium List 2" w:uiPriority="66"/><w:lsdException w:name="Medium Grid 1" w:uiPriority="67"/><w:lsdException w:name="Medium Grid 2" w:uiPriority="68"/><w:lsdException w:name="Medium Grid 3" w:uiPriority="69"/><w:lsdException w:name="Dark List" w:uiPriority="70"/><w:lsdException w:name="Colorful Shading" w:uiPriority="71"/><w:lsdException w:name="Colorful List" w:uiPriority="72"/><w:lsdException w:name="Colorful Grid" w:uiPriority="73"/><w:lsdException w:name="Light Shading Accent 1" w:uiPriority="60"/><w:lsdException w:name="Light List Accent 1" w:uiPriority="61"/><w:lsdException w:name="Light Grid Accent 1" w:uiPriority="62"/><w:lsdException w:name="Medium Shading 1 Accent 1" w:uiPriority="63"/><w:lsdException w:name="Medium Shading 2 Accent 1" w:uiPriority="64"/><w:lsdException w:name="Medium List 1 Accent 1" w:uiPriority="65"/><w:lsdException w:name="Revision" w:semiHidden="1"/><w:lsdException w:name="List Paragraph" w:uiPriority="34" w:qFormat="1"/><w:lsdException w:name="Quote" w:uiPriority="29" w:qFormat="1"/><w:lsdException w:name="Intense Quote" w:uiPriority="30" w:qFormat="1"/><w:lsdException w:name="Medium List 2 Accent 1" w:uiPriority="66"/><w:lsdException w:name="Medium Grid 1 Accent 1" w:uiPriority="67"/><w:lsdException w:name="Medium Grid 2 Accent 1" w:uiPriority="68"/><w:lsdException w:name="Medium Grid 3 Accent 1" w:uiPriority="69"/><w:lsdException w:name="Dark List Accent 1" w:uiPriority="70"/><w:lsdException w:name="Colorful Shading Accent 1" w:uiPriority="71"/><w:lsdException w:name="Colorful List Accent 1" w:uiPriority="72"/><w:lsdException w:name="Colorful Grid Accent 1" w:uiPriority="73"/><w:lsdException w:name="Light Shading Accent 2" w:uiPriority="60"/><w:lsdException w:name="Light List Accent 2" w:uiPriority="61"/><w:lsdException w:name="Light Grid Accent 2" w:uiPriority="62"/><w:lsdException w:name="Medium Shading 1 Accent 2" w:uiPriority="63"/><w:lsdException w:name="Medium Shading 2 Accent 2" w:uiPriority="64"/><w:lsdException w:name="Medium List 1 Accent 2" w:uiPriority="65"/><w:lsdException w:name="Medium List 2 Accent 2" w:uiPriority="66"/><w:lsdException w:name="Medium Grid 1 Accent 2" w:uiPriority="67"/><w:lsdException w:name="Medium Grid 2 Accent 2" w:uiPriority="68"/><w:lsdException w:name="Medium Grid 3 Accent 2" w:uiPriority="69"/><w:lsdException w:name="Dark List Accent 2" w:uiPriority="70"/><w:lsdException w:name="Colorful Shading Accent 2" w:uiPriority="71"/><w:lsdException w:name="Colorful List Accent 2" w:uiPriority="72"/><w:lsdException w:name="Colorful Grid Accent 2" w:uiPriority="73"/><w:lsdException w:name="Light Shading Accent 3" w:uiPriority="60"/><w:lsdException w:name="Light List Accent 3" w:uiPriority="61"/><w:lsdException w:name="Light Grid Accent 3" w:uiPriority="62"/><w:lsdException w:name="Medium Shading 1 Accent 3" w:uiPriority="63"/><w:lsdException w:name="Medium Shading 2 Accent 3" w:uiPriority="64"/><w:lsdException w:name="Medium List 1 Accent 3" w:uiPriority="65"/><w:lsdException w:name="Medium List 2 Accent 3" w:uiPriority="66"/><w:lsdException w:name="Medium Grid 1 Accent 3" w:uiPriority="67"/><w:lsdException w:name="Medium Grid 2 Accent 3" w:uiPriority="68"/><w:lsdException w:name="Medium Grid 3 Accent 3" w:uiPriority="69"/><w:lsdException w:name="Dark List Accent 3" w:uiPriority="70"/><w:lsdException w:name="Colorful Shading Accent 3" w:uiPriority="71"/><w:lsdException w:name="Colorful List Accent 3" w:uiPriority="72"/><w:lsdException w:name="Colorful Grid Accent 3" w:uiPriority="73"/><w:lsdException w:name="Light Shading Accent 4" w:uiPriority="60"/><w:lsdException w:name="Light List Accent 4" w:uiPriority="61"/><w:lsdException w:name="Light Grid Accent 4" w:uiPriority="62"/><w:lsdException w:name="Medium Shading 1 Accent 4" w:uiPriority="63"/><w:lsdException w:name="Medium Shading 2 Accent 4" w:uiPriority="64"/><w:lsdException w:name="Medium List 1 Accent 4" w:uiPriority="65"/><w:lsdException w:name="Medium List 2 Accent 4" w:uiPriority="66"/><w:lsdException w:name="Medium Grid 1 Accent 4" w:uiPriority="67"/><w:lsdException w:name="Medium Grid 2 Accent 4" w:uiPriority="68"/><w:lsdException w:name="Medium Grid 3 Accent 4" w:uiPriority="69"/><w:lsdException w:name="Dark List Accent 4" w:uiPriority="70"/><w:lsdException w:name="Colorful Shading Accent 4" w:uiPriority="71"/><w:lsdException w:name="Colorful List Accent 4" w:uiPriority="72"/><w:lsdException w:name="Colorful Grid Accent 4" w:uiPriority="73"/><w:lsdException w:name="Light Shading Accent 5" w:uiPriority="60"/><w:lsdException w:name="Light List Accent 5" w:uiPriority="61"/><w:lsdException w:name="Light Grid Accent 5" w:uiPriority="62"/><w:lsdException w:name="Medium Shading 1 Accent 5" w:uiPriority="63"/><w:lsdException w:name="Medium Shading 2 Accent 5" w:uiPriority="64"/><w:lsdException w:name="Medium List 1 Accent 5" w:uiPriority="65"/><w:lsdException w:name="Medium List 2 Accent 5" w:uiPriority="66"/><w:lsdException w:name="Medium Grid 1 Accent 5" w:uiPriority="67"/><w:lsdException w:name="Medium Grid 2 Accent 5" w:uiPriority="68"/><w:lsdException w:name="Medium Grid 3 Accent 5" w:uiPriority="69"/><w:lsdException w:name="Dark List Accent 5" w:uiPriority="70"/><w:lsdException w:name="Colorful Shading Accent 5" w:uiPriority="71"/><w:lsdException w:name="Colorful List Accent 5" w:uiPriority="72"/><w:lsdException w:name="Colorful Grid Accent 5" w:uiPriority="73"/><w:lsdException w:name="Light Shading Accent 6" w:uiPriority="60"/><w:lsdException w:name="Light List Accent 6" w:uiPriority="61"/><w:lsdException w:name="Light Grid Accent 6" w:uiPriority="62"/><w:lsdException w:name="Medium Shading 1 Accent 6" w:uiPriority="63"/><w:lsdException w:name="Medium Shading 2 Accent 6" w:uiPriority="64"/><w:lsdException w:name="Medium List 1 Accent 6" w:uiPriority="65"/><w:lsdException w:name="Medium List 2 Accent 6" w:uiPriority="66"/><w:lsdException w:name="Medium Grid 1 Accent 6" w:uiPriority="67"/><w:lsdException w:name="Medium Grid 2 Accent 6" w:uiPriority="68"/><w:lsdException w:name="Medium Grid 3 Accent 6" w:uiPriority="69"/><w:lsdException w:name="Dark List Accent 6" w:uiPriority="70"/><w:lsdException w:name="Colorful Shading Accent 6" w:uiPriority="71"/><w:lsdException w:name="Colorful List Accent 6" w:uiPriority="72"/><w:lsdException w:name="Colorful Grid Accent 6" w:uiPriority="73"/><w:lsdException w:name="Subtle Emphasis" w:uiPriority="19" w:qFormat="1"/><w:lsdException w:name="Intense Emphasis" w:uiPriority="21" w:qFormat="1"/><w:lsdException w:name="Subtle Reference" w:uiPriority="31" w:qFormat="1"/><w:lsdException w:name="Intense Reference" w:uiPriority="32" w:qFormat="1"/><w:lsdException w:name="Book Title" w:uiPriority="33" w:qFormat="1"/><w:lsdException w:name="Bibliography" w:semiHidden="1" w:uiPriority="37" w:unhideWhenUsed="1"/><w:lsdException w:name="TOC Heading" w:semiHidden="1" w:uiPriority="39" w:unhideWhenUsed="1" w:qFormat="1"/><w:lsdException w:name="Plain Table 1" w:uiPriority="41"/><w:lsdException w:name="Plain Table 2" w:uiPriority="42"/><w:lsdException w:name="Plain Table 3" w:uiPriority="43"/><w:lsdException w:name="Plain Table 4" w:uiPriority="44"/><w:lsdException w:name="Plain Table 5" w:uiPriority="45"/><w:lsdException w:name="Grid Table Light" w:uiPriority="40"/><w:lsdException w:name="Grid Table 1 Light" w:uiPriority="46"/><w:lsdException w:name="Grid Table 2" w:uiPriority="47"/><w:lsdException w:name="Grid Table 3" w:uiPriority="48"/><w:lsdException w:name="Grid Table 4" w:uiPriority="49"/><w:lsdException w:name="Grid Table 5 Dark" w:uiPriority="50"/><w:lsdException w:name="Grid Table 6 Colorful" w:uiPriority="51"/><w:lsdException w:name="Grid Table 7 Colorful" w:uiPriority="52"/><w:lsdException w:name="Grid Table 1 Light Accent 1" w:uiPriority="46"/><w:lsdException w:name="Grid Table 2 Accent 1" w:uiPriority="47"/><w:lsdException w:name="Grid Table 3 Accent 1" w:uiPriority="48"/><w:lsdException w:name="Grid Table 4 Accent 1" w:uiPriority="49"/><w:lsdException w:name="Grid Table 5 Dark Accent 1" w:uiPriority="50"/><w:lsdException w:name="Grid Table 6 Colorful Accent 1" w:uiPriority="51"/><w:lsdException w:name="Grid Table 7 Colorful Accent 1" w:uiPriority="52"/><w:lsdException w:name="Grid Table 1 Light Accent 2" w:uiPriority="46"/><w:lsdException w:name="Grid Table 2 Accent 2" w:uiPriority="47"/><w:lsdException w:name="Grid Table 3 Accent 2" w:uiPriority="48"/><w:lsdException w:name="Grid Table 4 Accent 2" w:uiPriority="49"/><w:lsdException w:name="Grid Table 5 Dark Accent 2" w:uiPriority="50"/><w:lsdException w:name="Grid Table 6 Colorful Accent 2" w:uiPriority="51"/><w:lsdException w:name="Grid Table 7 Colorful Accent 2" w:uiPriority="52"/><w:lsdException w:name="Grid Table 1 Light Accent 3" w:uiPriority="46"/><w:lsdException w:name="Grid Table 2 Accent 3" w:uiPriority="47"/><w:lsdException w:name="Grid Table 3 Accent 3" w:uiPriority="48"/><w:lsdException w:name="Grid Table 4 Accent 3" w:uiPriority="49"/><w:lsdException w:name="Grid Table 5 Dark Accent 3" w:uiPriority="50"/><w:lsdException w:name="Grid Table 6 Colorful Accent 3" w:uiPriority="51"/><w:lsdException w:name="Grid Table 7 Colorful Accent 3" w:uiPriority="52"/><w:lsdException w:name="Grid Table 1 Light Accent 4" w:uiPriority="46"/><w:lsdException w:name="Grid Table 2 Accent 4" w:uiPriority="47"/><w:lsdException w:name="Grid Table 3 Accent 4" w:uiPriority="48"/><w:lsdException w:name="Grid Table 4 Accent 4" w:uiPriority="49"/><w:lsdException w:name="Grid Table 5 Dark Accent 4" w:uiPriority="50"/><w:lsdException w:name="Grid Table 6 Colorful Accent 4" w:uiPriority="51"/><w:lsdException w:name="Grid Table 7 Colorful Accent 4" w:uiPriority="52"/><w:lsdException w:name="Grid Table 1 Light Accent 5" w:uiPriority="46"/><w:lsdException w:name="Grid Table 2 Accent 5" w:uiPriority="47"/><w:lsdException w:name="Grid Table 3 Accent 5" w:uiPriority="48"/><w:lsdException w:name="Grid Table 4 Accent 5" w:uiPriority="49"/><w:lsdException w:name="Grid Table 5 Dark Accent 5" w:uiPriority="50"/><w:lsdException w:name="Grid Table 6 Colorful Accent 5" w:uiPriority="51"/><w:lsdException w:name="Grid Table 7 Colorful Accent 5" w:uiPriority="52"/><w:lsdException w:name="Grid Table 1 Light Accent 6" w:uiPriority="46"/><w:lsdException w:name="Grid Table 2 Accent 6" w:uiPriority="47"/><w:lsdException w:name="Grid Table 3 Accent 6" w:uiPriority="48"/><w:lsdException w:name="Grid Table 4 Accent 6" w:uiPriority="49"/><w:lsdException w:name="Grid Table 5 Dark Accent 6" w:uiPriority="50"/><w:lsdException w:name="Grid Table 6 Colorful Accent 6" w:uiPriority="51"/><w:lsdException w:name="Grid Table 7 Colorful Accent 6" w:uiPriority="52"/><w:lsdException w:name="List Table 1 Light" w:uiPriority="46"/><w:lsdException w:name="List Table 2" w:uiPriority="47"/><w:lsdException w:name="List Table 3" w:uiPriority="48"/><w:lsdException w:name="List Table 4" w:uiPriority="49"/><w:lsdException w:name="List Table 5 Dark" w:uiPriority="50"/><w:lsdException w:name="List Table 6 Colorful" w:uiPriority="51"/><w:lsdException w:name="List Table 7 Colorful" w:uiPriority="52"/><w:lsdException w:name="List Table 1 Light Accent 1" w:uiPriority="46"/><w:lsdException w:name="List Table 2 Accent 1" w:uiPriority="47"/><w:lsdException w:name="List Table 3 Accent 1" w:uiPriority="48"/><w:lsdException w:name="List Table 4 Accent 1" w:uiPriority="49"/><w:lsdException w:name="List Table 5 Dark Accent 1" w:uiPriority="50"/><w:lsdException w:name="List Table 6 Colorful Accent 1" w:uiPriority="51"/><w:lsdException w:name="List Table 7 Colorful Accent 1" w:uiPriority="52"/><w:lsdException w:name="List Table 1 Light Accent 2" w:uiPriority="46"/><w:lsdException w:name="List Table 2 Accent 2" w:uiPriority="47"/><w:lsdException w:name="List Table 3 Accent 2" w:uiPriority="48"/><w:lsdException w:name="List Table 4 Accent 2" w:uiPriority="49"/><w:lsdException w:name="List Table 5 Dark Accent 2" w:uiPriority="50"/><w:lsdException w:name="List Table 6 Colorful Accent 2" w:uiPriority="51"/><w:lsdException w:name="List Table 7 Colorful Accent 2" w:uiPriority="52"/><w:lsdException w:name="List Table 1 Light Accent 3" w:uiPriority="46"/><w:lsdException w:name="List Table 2 Accent 3" w:uiPriority="47"/><w:lsdException w:name="List Table 3 Accent 3" w:uiPriority="48"/><w:lsdException w:name="List Table 4 Accent 3" w:uiPriority="49"/><w:lsdException w:name="List Table 5 Dark Accent 3" w:uiPriority="50"/><w:lsdException w:name="List Table 6 Colorful Accent 3" w:uiPriority="51"/><w:lsdException w:name="List Table 7 Colorful Accent 3" w:uiPriority="52"/><w:lsdException w:name="List Table 1 Light Accent 4" w:uiPriority="46"/><w:lsdException w:name="List Table 2 Accent 4" w:uiPriority="47"/><w:lsdException w:name="List Table 3 Accent 4" w:uiPriority="48"/><w:lsdException w:name="List Table 4 Accent 4" w:uiPriority="49"/><w:lsdException w:name="List Table 5 Dark Accent 4" w:uiPriority="50"/><w:lsdException w:name="List Table 6 Colorful Accent 4" w:uiPriority="51"/><w:lsdException w:name="List Table 7 Colorful Accent 4" w:uiPriority="52"/><w:lsdException w:name="List Table 1 Light Accent 5" w:uiPriority="46"/><w:lsdException w:name="List Table 2 Accent 5" w:uiPriority="47"/><w:lsdException w:name="List Table 3 Accent 5" w:uiPriority="48"/><w:lsdException w:name="List Table 4 Accent 5" w:uiPriority="49"/><w:lsdException w:name="List Table 5 Dark Accent 5" w:uiPriority="50"/><w:lsdException w:name="List Table 6 Colorful Accent 5" w:uiPriority="51"/><w:lsdException w:name="List Table 7 Colorful Accent 5" w:uiPriority="52"/><w:lsdException w:name="List Table 1 Light Accent 6" w:uiPriority="46"/><w:lsdException w:name="List Table 2 Accent 6" w:uiPriority="47"/><w:lsdException w:name="List Table 3 Accent 6" w:uiPriority="48"/><w:lsdException w:name="List Table 4 Accent 6" w:uiPriority="49"/><w:lsdException w:name="List Table 5 Dark Accent 6" w:uiPriority="50"/><w:lsdException w:name="List Table 6 Colorful Accent 6" w:uiPriority="51"/><w:lsdException w:name="List Table 7 Colorful Accent 6" w:uiPriority="52"/><w:lsdException w:name="Mention" w:semiHidden="1" w:unhideWhenUsed="1"/><w:lsdException w:name="Smart Hyperlink" w:semiHidden="1" w:unhideWhenUsed="1"/><w:lsdException w:name="Hashtag" w:semiHidden="1" w:unhideWhenUsed="1"/><w:lsdException w:name="Unresolved Mention" w:semiHidden="1" w:unhideWhenUsed="1"/><w:lsdException w:name="Smart Link" w:semiHidden="1" w:unhideWhenUsed="1"/></w:latentStyles><w:style w:type="paragraph" w:default="1" w:styleId="Normal"><w:name w:val="Normal"/><w:qFormat/><w:rsid w:val="00F84DDC"/><w:pPr><w:spacing w:after="200" w:line="276" w:lineRule="auto"/></w:pPr><w:rPr><w:rFonts w:asciiTheme="majorHAnsi" w:eastAsiaTheme="majorEastAsia" w:hAnsiTheme="majorHAnsi" w:cstheme="majorBidi"/><w:kern w:val="0"/><w:sz w:val="22"/><w:szCs w:val="22"/><w14:ligatures w14:val="none"/></w:rPr></w:style><w:style w:type="paragraph" w:styleId="Heading2"><w:name w:val="heading 2"/><w:basedOn w:val="Normal"/><w:next w:val="Normal"/><w:link w:val="Heading2Char"/><w:uiPriority w:val="9"/><w:unhideWhenUsed/><w:qFormat/><w:rsid w:val="00F84DDC"/><w:pPr><w:spacing w:before="200" w:after="0" w:line="271" w:lineRule="auto"/><w:outlineLvl w:val="1"/></w:pPr><w:rPr><w:smallCaps/><w:sz w:val="28"/><w:szCs w:val="28"/></w:rPr></w:style><w:style w:type="paragraph" w:styleId="Heading5"><w:name w:val="heading 5"/><w:basedOn w:val="Normal"/><w:next w:val="Normal"/><w:link w:val="Heading5Char"/><w:uiPriority w:val="9"/><w:unhideWhenUsed/><w:qFormat/><w:rsid w:val="00F84DDC"/><w:pPr><w:spacing w:after="0" w:line="271" w:lineRule="auto"/><w:outlineLvl w:val="4"/></w:pPr><w:rPr><w:i/><w:iCs/><w:sz w:val="24"/><w:szCs w:val="24"/></w:rPr></w:style><w:style w:type="character" w:default="1" w:styleId="DefaultParagraphFont"><w:name w:val="Default Paragraph Font"/><w:uiPriority w:val="1"/><w:semiHidden/><w:unhideWhenUsed/></w:style><w:style w:type="table" w:default="1" w:styleId="TableNormal"><w:name w:val="Normal Table"/><w:uiPriority w:val="99"/><w:semiHidden/><w:unhideWhenUsed/><w:tblPr><w:tblInd w:w="0" w:type="dxa"/><w:tblCellMar><w:top w:w="0" w:type="dxa"/><w:left w:w="108" w:type="dxa"/><w:bottom w:w="0" w:type="dxa"/><w:right w:w="108" w:type="dxa"/></w:tblCellMar></w:tblPr></w:style><w:style w:type="numbering" w:default="1" w:styleId="NoList"><w:name w:val="No List"/><w:uiPriority w:val="99"/><w:semiHidden/><w:unhideWhenUsed/></w:style><w:style w:type="character" w:customStyle="1" w:styleId="Heading2Char"><w:name w:val="Heading 2 Char"/><w:basedOn w:val="DefaultParagraphFont"/><w:link w:val="Heading2"/><w:uiPriority w:val="9"/><w:rsid w:val="00F84DDC"/><w:rPr><w:rFonts w:asciiTheme="majorHAnsi" w:eastAsiaTheme="majorEastAsia" w:hAnsiTheme="majorHAnsi" w:cstheme="majorBidi"/><w:smallCaps/><w:kern w:val="0"/><w:sz w:val="28"/><w:szCs w:val="28"/><w14:ligatures w14:val="none"/></w:rPr></w:style><w:style w:type="character" w:customStyle="1" w:styleId="Heading5Char"><w:name w:val="Heading 5 Char"/><w:basedOn w:val="DefaultParagraphFont"/><w:link w:val="Heading5"/><w:uiPriority w:val="9"/><w:rsid w:val="00F84DDC"/><w:rPr><w:rFonts w:asciiTheme="majorHAnsi" w:eastAsiaTheme="majorEastAsia" w:hAnsiTheme="majorHAnsi" w:cstheme="majorBidi"/><w:i/><w:iCs/><w:kern w:val="0"/><w14:ligatures w14:val="none"/></w:rPr></w:style><w:style w:type="table" w:styleId="GridTable1Light-Accent1"><w:name w:val="Grid Table 1 Light Accent 1"/><w:basedOn w:val="TableNormal"/><w:uiPriority w:val="46"/><w:rsid w:val="00F84DDC"/><w:rPr><w:rFonts w:asciiTheme="majorHAnsi" w:eastAsiaTheme="majorEastAsia" w:hAnsiTheme="majorHAnsi" w:cstheme="majorBidi"/><w:kern w:val="0"/><w:sz w:val="22"/><w:szCs w:val="22"/><w14:ligatures w14:val="none"/></w:rPr><w:tblPr><w:tblStyleRowBandSize w:val="1"/><w:tblStyleColBandSize w:val="1"/><w:tblBorders><w:top w:val="single" w:sz="4" w:space="0" w:color="B4C6E7" w:themeColor="accent1" w:themeTint="66"/><w:left w:val="single" w:sz="4" w:space="0" w:color="B4C6E7" w:themeColor="accent1" w:themeTint="66"/><w:bottom w:val="single" w:sz="4" w:space="0" w:color="B4C6E7" w:themeColor="accent1" w:themeTint="66"/><w:right w:val="single" w:sz="4" w:space="0" w:color="B4C6E7" w:themeColor="accent1" w:themeTint="66"/><w:insideH w:val="single" w:sz="4" w:space="0" w:color="B4C6E7" w:themeColor="accent1" w:themeTint="66"/><w:insideV w:val="single" w:sz="4" w:space="0" w:color="B4C6E7" w:themeColor="accent1" w:themeTint="66"/></w:tblBorders></w:tblPr><w:tblStylePr w:type="firstRow"><w:rPr><w:b/><w:bCs/></w:rPr><w:tblPr/><w:tcPr><w:tcBorders><w:bottom w:val="single" w:sz="12" w:space="0" w:color="8EAADB" w:themeColor="accent1" w:themeTint="99"/></w:tcBorders></w:tcPr></w:tblStylePr><w:tblStylePr w:type="lastRow"><w:rPr><w:b/><w:bCs/></w:rPr><w:tblPr/><w:tcPr><w:tcBorders><w:top w:val="double" w:sz="2" w:space="0" w:color="8EAADB" w:themeColor="accent1" w:themeTint="99"/></w:tcBorders></w:tcPr></w:tblStylePr><w:tblStylePr w:type="firstCol"><w:rPr><w:b/><w:bCs/></w:rPr></w:tblStylePr><w:tblStylePr w:type="lastCol"><w:rPr><w:b/><w:bCs/></w:rPr></w:tblStylePr></w:style></w:styles>
