# Supplementary material for: Human-centered design of a smartphone-based self-test for HIV viral load monitoring
Source: J Clin Transl Sci. 2023 Nov 24;7(1):e262. doi: 10.1017/cts.2023.686 (PMC10790236; doi:10.1017/cts.2023.686)
Supplement: Rodriguez et al. supplementary material [file S2059866123006866sup001.zip › [Content_Types].xml]

<?xml version="1.0" encoding="UTF-8" standalone="yes"?>
<Types xmlns="http://schemas.openxmlformats.org/package/2006/content-types"><Default Extension="rels" ContentType="application/vnd.openxmlformats-package.relationships+xml"/><Default Extension="xml" ContentType="application/xml"/><Override PartName="/word/document.xml" ContentType="application/vnd.openxmlformats-officedocument.wordprocessingml.document.main+xml"/><Override PartName="/word/styles.xml" ContentType="application/vnd.openxmlformats-officedocument.wordprocessingml.styles+xml"/><Override PartName="/word/settings.xml" ContentType="application/vnd.openxmlformats-officedocument.wordprocessingml.settings+xml"/><Override PartName="/word/webSettings.xml" ContentType="application/vnd.openxmlformats-officedocument.wordprocessingml.webSettings+xml"/><Override PartName="/word/fontTable.xml" ContentType="application/vnd.openxmlformats-officedocument.wordprocessingml.fontTable+xml"/><Override PartName="/word/theme/theme1.xml" ContentType="application/vnd.openxmlformats-officedocument.theme+xml"/><Override PartName="/docProps/core.xml" ContentType="application/vnd.openxmlformats-package.core-properties+xml"/><Override PartName="/docProps/app.xml" ContentType="application/vnd.openxmlformats-officedocument.extended-properties+xml"/><Override PartName="/docProps/custom.xml" ContentType="application/vnd.openxmlformats-officedocument.custom-properties+xml"/></Types>
